# Supplementary material for: Decoupling forest characteristics and background conditions to explain urban-rural variations of multiple microclimate regulation from urban trees
Source: PeerJ. 2018 Aug 16;6:e5450. doi: 10.7717/peerj.5450 (PMC6098947; doi:10.7717/peerj.5450)
Supplement: Data S1 [file peerj-06-5450-s001.xlsx]

## Sheet: Sheet1
Plot	Ringroad	History gradient	Administrative region	Leaf type	Family	Species name in Chinese	Forest type	Altitude m	平均空气温度℃	Outside Tair℃	Shade Tair℃	△T1℃	outside forest RH%	Shade RH%	△RH%	outside forest Tsoil℃	Shade Tsoil℃	△T3℃	Upper canopy Tair	Undercanopy Tair（℃）	△T2℃	Outside forest light kLux	Shade light kLux	shade percentage（%）	△E （kLux）	Height m	DBH perimeter cm	Underbranch height m	canopy size m2
32	3	24	1	broadleaf	Other	Phellodendron amurense	Landscape forest	236	26.95	27.6	26.3	1.3	64.7	65.6	0.9	25.1	21.4	3.7	23.2	22.65	0.55	45	11.9	73.5556	33.1	10.4	85	2.2	48
32	3	24	1	Conifer	Pinaceae	Pinus sylvestrys var mongolica	Landscape forest	236	26.95	27.6	26.3	1.3	64.7	65.6	0.9	25.1	21.4	3.7	23.3	24	-0.7	45	11.9	73.5556	33.1	10.8	70.2	2.3	23
32	3	24	1	Conifer	Pinaceae	Pinus tabuliformis var. mukdensis	Landscape forest	236	26.95	27.6	26.3	1.3	64.7	65.6	0.9	25.1	21.4	3.7	23.2	22.7	0.5	45	11.9	73.5556	33.1	9	52	3.2	41
32	3	24	1	broadleaf	Ulmaceae	Ulmus pumila	Landscape forest	236	26.95	27.6	26.3	1.3	64.7	65.6	0.9	25.1	21.4	3.7	23.4	22.8	0.6	45	11.9	73.5556	33.1	10.6	63.4	2.6	30.7
33	3	60	2	broadleaf	Saliaceae	popular spp	Landscape forest	223	24.65	24.3	25	-0.7	65.8	71.2	5.4	23.9	21.1	2.8	20.2	20	0.2	9.2	1.4	84.7826	7.8	18.6	85.2	3.2	23
33	3	60	2	broadleaf	Saliaceae	popular spp	Landscape forest	223	24.65	24.3	25	-0.7	65.8	71.2	5.4	23.9	21.1	2.8	19.5	19.5	0	9.2	1.4	84.7826	7.8	17.6	101.4	3.2	30.7
33	3	60	2	broadleaf	Saliaceae	popular spp	Landscape forest	223	24.65	24.3	25	-0.7	65.8	71.2	5.4	23.9	21.1	2.8	19.5	18.85	0.65	9.2	1.4	84.7826	7.8	17	83.8	2.2	26.9
33	3	60	2	broadleaf	Saliaceae	popular spp	Landscape forest	223	24.65	24.3	25	-0.7	65.8	71.2	5.4	23.9	21.1	2.8	19.4	18.25	1.15	9.2	1.4	84.7826	7.8	17.2	93.2	3.2	35.8
34	3	60	2	Conifer	Pinaceae	Abies nephrolepis	Landscape forest	247	28.6	34.2	23	11.2	42.8	68.2	25.4	24.1	20.9	3.2	20.7	21.45	-0.75	2.5	0.6	76	1.9	16.2	52.6	6.2	26.9
34	3	60	2	Conifer	Pinaceae	Abies nephrolepis	Landscape forest	247	28.6	34.2	23	11.2	42.8	68.2	25.4	24.1	20.9	3.2	19.9	19.8	0.1	2.5	0.6	76	1.9	16.4	65.4	7	23
34	3	60	2	broadleaf	Ulmaceae	Ulmus pumila	Landscape forest	247	28.6	34.2	23	11.2	42.8	68.2	25.4	24.1	20.9	3.2	18.7	18.9	-0.2	2.5	0.6	76	1.9	9	89.5	4	35.8
34	3	60	2	Conifer	Pinaceae	Pinus tabuliformis var. mukdensis	Landscape forest	247	28.6	34.2	23	11.2	42.8	68.2	25.4	24.1	20.9	3.2	19.3	20.1	-0.8	2.5	0.6	76	1.9	13.2	70.2	1.8	22.4
35	3	60	2	Conifer	Pinaceae	Larix spp	Landscape forest	236	23.6	24.6	22.6	2	66	74.8	8.8	22.6	19.4	3.2	21.2	20.8	0.4	3.2	0.7	78.125	2.5	9.6	50	2	26.9
35	3	60	2	Conifer	Pinaceae	Larix spp	Landscape forest	236	23.6	24.6	22.6	2	66	74.8	8.8	22.6	19.4	3.2	20.3	20.3	0	3.2	0.7	78.125	2.5	10.2	61.4	2.2	2.6
35	3	60	2	Conifer	Pinaceae	Larix spp	Landscape forest	236	23.6	24.6	22.6	2	66	74.8	8.8	22.6	19.4	3.2	20.1	20.15	-0.05	3.2	0.7	78.125	2.5	9.8	65	1.8	23
35	3	60	2	Conifer	Pinaceae	Larix spp	Landscape forest	236	23.6	24.6	22.6	2	66	74.8	8.8	22.6	19.4	3.2	18.6	19.1	-0.5	3.2	0.7	78.125	2.5	10.4	72	2	12.8
36	3	24	2	Conifer	Pinaceae	Picea koraiensis	Affiliated forest	233	28.65	31.7	25.6	6.1	48.5	59	10.5	26.7	22	4.7	22.6	22.35	0.25	77.4	3.3	95.7364	74.1	5.6	77.2	1.7	31.4
36	3	24	2	broadleaf	Rosaseae	Prunus spp.	Affiliated forest	233	28.65	31.7	25.6	6.1	48.5	59	10.5	26.7	22	4.7	22.5	21.95	0.55	77.4	3.3	95.7364	74.1	4.6	19.3	0.6	34.6
36	3	24	2	broadleaf	Rosaseae	Prunus persica	Affiliated forest	233	28.65	31.7	25.6	6.1	48.5	59	10.5	26.7	22	4.7	22.1	22.1	0	77.4	3.3	95.7364	74.1	6.2	59.2	1.3	31.4
36	3	24	2	broadleaf	Ulmaceae	Ulmus spp	Affiliated forest	233	28.65	31.7	25.6	6.1	48.5	59	10.5	26.7	22	4.7	20.5	25.15	-4.65	77.4	3.3	95.7364	74.1	2.2	27	1.6	2.6
37	3	60	2	broadleaf	Tiliaceae	Acer negundo	Roadside forest	236	26.5	27.6	25.4	2.2	70.3	69.2	-1.1	26.6	25	1.6	20.1	23.15	-3.05	60.4	5	91.7219	55.4	4.2	65.8	2.7	40.3
37	3	60	2	broadleaf	Tiliaceae	Acer negundo	Roadside forest	236	26.5	27.6	25.4	2.2	70.3	69.2	-1.1	26.6	25	1.6	20.8	22.65	-1.85	60.4	5	91.7219	55.4	5.5	69	3.4	46.1
37	3	60	2	broadleaf	Tiliaceae	Acer negundo	Roadside forest	236	26.5	27.6	25.4	2.2	70.3	69.2	-1.1	26.6	25	1.6	20.7	22.65	-1.95	60.4	5	91.7219	55.4	5	71.6	2	16
37	3	60	2	broadleaf	Ulmaceae	Ulmus pumila	Roadside forest	236	26.5	27.6	25.4	2.2	70.3	69.2	-1.1	26.6	25	1.6	20	19.65	0.35	60.4	5	91.7219	55.4	2.2	22	1.2	5.8
38	3	60	2	broadleaf	Rosaseae	Prunus spp.	Affiliated forest	289	25.45	26.8	24.1	2.7	65.6	76.9	11.3	27.2	25.2	2	21.4	20	1.4	21.5	1.2	94.4186	20.3	2.5	17.8	0.4	7
50	2	60	1	broadleaf	Saliaceae	Salix spp	Landscape forest	214	23.9	24	23.8	0.2	78.3	76.3	-2	32.5	32.2	0.3	21	21.95	-0.95	25.5	1.4	94.5098	24.1	8.1	62.4	4.9	14.1
50	2	60	1	broadleaf	Saliaceae	popular spp	Landscape forest	214	23.9	24	23.8	0.2	78.3	76.3	-2	32.5	32.2	0.3	18.1	20	-1.9	25.5	1.4	94.5098	24.1	10.8	66	4.9	26.9
50	2	60	1	Conifer	Pinaceae	Pinus sylvestrys var mongolica	Landscape forest	214	23.9	24	23.8	0.2	78.3	76.3	-2	32.5	32.2	0.3	20.1	20.95	-0.85	25.5	1.4	94.5098	24.1	5.5	38.5	1.5	10.2
38	3	60	2	broadleaf	Rosaseae	Prunus spp.	Affiliated forest	289	25.45	26.8	24.1	2.7	65.6	76.9	11.3	27.2	25.2	2	20.5	20	0.5	21.5	1.2	94.4186	20.3	3.2	18.2	0.35	10.2
38	3	60	2	broadleaf	Rosaseae	Prunus spp.	Affiliated forest	289	25.45	26.8	24.1	2.7	65.6	76.9	11.3	27.2	25.2	2	17	19.25	-2.25	21.5	1.2	94.4186	20.3	2.9	29.5	0.5	15.4
38	3	60	2	Conifer	Pinaceae	Picea spp	Affiliated forest	289	25.45	26.8	24.1	2.7	65.6	76.9	11.3	27.2	25.2	2	21	19.35	1.65	21.5	1.2	94.4186	20.3	3.6	45	0.2	5.8
39	3	0	2	broadleaf	Rosaseae	Prunus persica	Roadside forest	236	25.5	27.1	23.9	3.2	81.2	75.1	-6.1	28.8	24.8	4	18.8	19.85	-1.05	100.4	7.7	92.3307	92.7	5.2	49.6	1.8	35.8
39	3	0	2	broadleaf	Saliaceae	popular spp	Roadside forest	236	25.5	27.1	23.9	3.2	81.2	75.1	-6.1	28.8	24.8	4	19.5	20	-0.5	100.4	7.7	92.3307	92.7	6.3	31.8	4	15.4
39	3	0	2	broadleaf	Saliaceae	popular spp	Roadside forest	236	25.5	27.1	23.9	3.2	81.2	75.1	-6.1	28.8	24.8	4	18.5	23.85	-5.35	100.4	7.7	92.3307	92.7	6.6	31.8	4.2	4.8
39	3	0	2	Conifer	Pinaceae	Picea spp	Roadside forest	236	25.5	27.1	23.9	3.2	81.2	75.1	-6.1	28.8	24.8	4	22.7	20.95	1.75	100.4	7.7	92.3307	92.7	4.2	32	0.15	2.6
40	3	0	2	broadleaf	Saliaceae	popular spp	Roadside forest	243	25.3	26.2	24.4	1.8	70.2	66.3	-3.9	23.7	24.1	-0.4	18.9	19.85	-0.95	70.5	4.1	94.1844	66.4	4.2	40.5	2.2	12.8
40	3	0	2	broadleaf	Saliaceae	popular spp	Roadside forest	243	25.3	26.2	24.4	1.8	70.2	66.3	-3.9	23.7	24.1	-0.4	19.3	19.9	-0.6	70.5	4.1	94.1844	66.4	12.6	56	3.4	34.6
40	3	0	2	broadleaf	Saliaceae	popular spp	Roadside forest	243	25.3	26.2	24.4	1.8	70.2	66.3	-3.9	23.7	24.1	-0.4	20	21.4	-1.4	70.5	4.1	94.1844	66.4	10.8	63	3.7	26.9
40	3	0	2	broadleaf	Saliaceae	popular spp	Roadside forest	243	25.3	26.2	24.4	1.8	70.2	66.3	-3.9	23.7	24.1	-0.4	19	19.75	-0.75	70.5	4.1	94.1844	66.4	10.2	58.5	3.9	15.4
41	3	0	2	broadleaf	Saliaceae	Salix spp	Affiliated forest	231	23.7	23.6	23.8	-0.2	72.8	67.4	-5.4	29.7	23.9	5.8	20.9	20.8	0.1	9.93	2.1	78.852	7.83	6.2	35.2	1.9	22.4
41	3	0	2	broadleaf	Saliaceae	Salix spp	Affiliated forest	231	23.7	23.6	23.8	-0.2	72.8	67.4	-5.4	29.7	23.9	5.8	21.1	20.8	0.3	9.93	2.1	78.852	7.83	6.4	33.8	2	19.2
41	3	0	2	broadleaf	Saliaceae	Salix spp	Affiliated forest	231	23.7	23.6	23.8	-0.2	72.8	67.4	-5.4	29.7	23.9	5.8	18.5	18.45	0.05	9.93	2.1	78.852	7.83	4.5	28.2	2.1	12.8
41	3	0	2	broadleaf	Saliaceae	Salix spp	Affiliated forest	231	23.7	23.6	23.8	-0.2	72.8	67.4	-5.4	29.7	23.9	5.8	17.3	17.75	-0.45	9.93	2.1	78.852	7.83	3.4	25	1.5	2.6
42	3	60	2	Conifer	Pinaceae	Pinus tabuliformis var. mukdensis	Roadside forest	215	27	29.7	24.3	5.4	48.5	66.4	17.9	30.4	30.1	0.3	24	24.55	-0.55	71.6	3.4	95.2514	68.2	5.9	46	2.1	19.2
42	3	60	2	Conifer	Pinaceae	Pinus tabuliformis var. mukdensis	Roadside forest	215	27	29.7	24.3	5.4	48.5	66.4	17.9	30.4	30.1	0.3	22.7	25.2	-2.5	71.6	3.4	95.2514	68.2	5.2	64.6	1.85	40.3
42	3	60	2	Conifer	Pinaceae	Pinus tabuliformis var. mukdensis	Roadside forest	215	27	29.7	24.3	5.4	48.5	66.4	17.9	30.4	30.1	0.3	23	26.35	-3.35	71.6	3.4	95.2514	68.2	4.8	49.2	2.2	10.2
42	3	60	2	Conifer	Pinaceae	Pinus tabuliformis var. mukdensis	Roadside forest	215	27	29.7	24.3	5.4	48.5	66.4	17.9	30.4	30.1	0.3	21.5	22.9	-1.4	71.6	3.4	95.2514	68.2	6.2	75.8	2	46.1
44	3	60	2	broadleaf	Saliaceae	Salix spp	Affiliated forest	237	24.4	24.5	24.3	0.2	73.9	65	-8.9	30.2	30.4	-0.2	20.9	22.8	-1.9	9.7	1.2	87.6289	8.5	5.65	136.5	1.85	144
50	2	60	1	broadleaf	Rosaseae	Prunus maackii	Landscape forest	214	23.9	24	23.8	0.2	78.3	76.3	-2	32.5	32.2	0.3	21	21.6	-0.6	25.5	1.4	94.5098	24.1	5.7	44.4	1.4	12.8
51	2	60	4	broadleaf	Saliaceae	popular spp	Landscape forest	233	24.8	25.1	24.5	0.6	66.5	64	-2.5	31.3	31.5	-0.2	21.1	21.2	-0.1	16.9	8.3	50.8876	8.6	12.4	63.4	5.5	22.4
51	2	60	4	broadleaf	Saliaceae	popular spp	Landscape forest	233	24.8	25.1	24.5	0.6	66.5	64	-2.5	31.3	31.5	-0.2	20.6	22.25	-1.65	16.9	8.3	50.8876	8.6	9.8	72.2	3.7	16
51	2	60	4	broadleaf	Saliaceae	Salix spp	Landscape forest	233	24.8	25.1	24.5	0.6	66.5	64	-2.5	31.3	31.5	-0.2	18.1	19.25	-1.15	16.9	8.3	50.8876	8.6	9	60.4	3	25.6
51	2	60	4	broadleaf	Saliaceae	Salix spp	Landscape forest	233	24.8	25.1	24.5	0.6	66.5	64	-2.5	31.3	31.5	-0.2	18.7	20.1	-1.4	16.9	8.3	50.8876	8.6	10.5	84.4	2	14.4
52	2	60	4	Conifer	Pinaceae	Picea koraiensis	Landscape forest	202	28.9	30.8	27	3.8	52.2	64.6	12.4	30.7	30.7	0	15.7	24.2	-8.5	48.8	4.5	90.7787	44.3	3	11.6	0.13	1.2
52	2	60	4	Conifer	Pinaceae	Picea koraiensis	Landscape forest	202	28.9	30.8	27	3.8	52.2	64.6	12.4	30.7	30.7	0	18.6	23.95	-5.35	48.8	4.5	90.7787	44.3	3.1	13	0.9	1.4
52	2	60	4	broadleaf	Rosaseae	Armeniaca vulgaris	Landscape forest	202	28.9	30.8	27	3.8	52.2	64.6	12.4	30.7	30.7	0	23.5	22.5	1	48.8	4.5	90.7787	44.3	7.2	27.4	1.8	7.2
52	2	60	4	broadleaf	Rosaseae	Armeniaca vulgaris	Landscape forest	202	28.9	30.8	27	3.8	52.2	64.6	12.4	30.7	30.7	0	22.5	23.25	-0.75	48.8	4.5	90.7787	44.3	8.1	25.4	1.9	6.4
53	2	24	5	broadleaf	Tiliaceae	Acer mono	Landscape forest	219	30.7	33.6	27.8	5.8	51.9	66.3	14.4	30.4	31.5	-1.1	24.4	22.05	2.35	70.8	5	92.9379	65.8	3.3	25.8	0.8	7.7
53	2	24	5	broadleaf	Tiliaceae	Acer mono	Landscape forest	219	30.7	33.6	27.8	5.8	51.9	66.3	14.4	30.4	31.5	-1.1	21.5	20.6	0.9	70.8	5	92.9379	65.8	4	23.6	0.58	12.8
53	2	24	5	Conifer	Pinaceae	Picea spp	Landscape forest	219	30.7	33.6	27.8	5.8	51.9	66.3	14.4	30.4	31.5	-1.1	19.1	21.35	-2.25	70.8	5	92.9379	65.8	4.2	35.8	0.8	2.8
43	4	60	2	broadleaf	Saliaceae	popular spp	Roadside forest	247	24.7	25	24.4	0.6	70.7	74.1	3.4	30	30.2	-0.2	20.7	21.95	-1.25	8.1	3.1	61.7284	5	5.6	33.6	2.4	8.6
43	4	60	2	broadleaf	Saliaceae	popular spp	Roadside forest	247	24.7	25	24.4	0.6	70.7	74.1	3.4	30	30.2	-0.2	20.9	22	-1.1	8.1	3.1	61.7284	5	4.5	33.6	2.2	5.8
43	4	60	2	Conifer	Pinaceae	Picea spp	Roadside forest	247	24.7	25	24.4	0.6	70.7	74.1	3.4	30	30.2	-0.2	23.6	21.5	2.1	8.1	3.1	61.7284	5	2.2	13.2	0.32	2.6
43	4	60	2	broadleaf	Rosaseae	Prunus spp.	Roadside forest	247	24.7	25	24.4	0.6	70.7	74.1	3.4	30	30.2	-0.2	19.2	21.25	-2.05	8.1	3.1	61.7284	5	4.2	13	0.15	10.2
44	3	60	2	broadleaf	Ulmaceae	Ulmus spp	Affiliated forest	237	24.4	24.5	24.3	0.2	73.9	65	-8.9	30.2	30.4	-0.2	20.7	22.55	-1.85	9.7	1.2	87.6289	8.5	2.5	48	2.3	9.6
44	3	60	2	broadleaf	Rosaseae	Prunus persica	Affiliated forest	237	24.4	24.5	24.3	0.2	73.9	65	-8.9	30.2	30.4	-0.2	21.2	21.15	0.05	9.7	1.2	87.6289	8.5	6.3	31	0.6	57.6
44	3	60	2	broadleaf	Rosaseae	Prunus persica	Affiliated forest	237	24.4	24.5	24.3	0.2	73.9	65	-8.9	30.2	30.4	-0.2	20.6	21.55	-0.95	9.7	1.2	87.6289	8.5	4.2	31	1.8	11.5
45	3	24	4	broadleaf	Saliaceae	Salix spp	Landscape forest	205	25	26	24	2	59.4	67.5	8.1	29.7	29.8	-0.1	18.65	19.18	-0.53	5.62	3.4	39.5018	2.22	4.8	25.65	2.35	8
53	2	24	5	broadleaf	Other	Phellodendron amurense	Landscape forest	219	30.7	33.6	27.8	5.8	51.9	66.3	14.4	30.4	31.5	-1.1	22.8	20.85	1.95	70.8	5	92.9379	65.8	5.5	26.8	1.85	12.8
45	3	24	4	broadleaf	Rosaseae	Prunus wilsonii	Landscape forest	205	25	26	24	2	59.4	67.5	8.1	29.7	29.8	-0.1	18.65	19.23	-0.58	5.62	3.4	39.5018	2.22	2.5	13	0.4	4.16
46	3	24	4	broadleaf	Ulmaceae	Ulmus spp	Landscape forest	203	25.8	26.8	24.8	2	68.5	70.7	2.2	31.7	29.4	2.3	18.4	20.15	-1.75	96.7	16	83.454	80.7	3.2	30.7	1.7	3.84
46	3	24	4	broadleaf	Rosaseae	Malus baccata	Landscape forest	203	25.8	26.8	24.8	2	68.5	70.7	2.2	31.7	29.4	2.3	18.4	20.55	-2.15	96.7	16	83.454	80.7	3.8	26.6	1	4.3
46	3	24	4	broadleaf	Rosaseae	Prunus wilsonii	Landscape forest	203	25.8	26.8	24.8	2	68.5	70.7	2.2	31.7	29.4	2.3	15.4	20	-4.6	96.7	16	83.454	80.7	2	8.5	1	7.7
59	2	24	4	broadleaf	Rosaseae	Prunus maackii	Affiliated forest	250	27.5	30.6	24.4	6.2	59.4	77.3	17.9	30.3	30.8	-0.5	21.5	20.75	0.75	37.1	4.5	87.8706	32.6	4.5	49.4	2.7	16
59	2	24	4	broadleaf	Rosaseae	Prunus maackii	Affiliated forest	250	27.5	30.6	24.4	6.2	59.4	77.3	17.9	30.3	30.8	-0.5	21.6	20.9	0.7	37.1	4.5	87.8706	32.6	5.3	49.5	3	31.4
59	2	24	4	broadleaf	Rosaseae	Armeniaca vulgaris	Affiliated forest	250	27.5	30.6	24.4	6.2	59.4	77.3	17.9	30.3	30.8	-0.5	20.9	29.7	-8.8	37.1	4.5	87.8706	32.6	4.5	56.1	1.5	16
59	2	24	4	broadleaf	Rosaseae	Armeniaca vulgaris	Affiliated forest	250	27.5	30.6	24.4	6.2	59.4	77.3	17.9	30.3	30.8	-0.5	21.2	21.35	-0.15	37.1	4.5	87.8706	32.6	4.7	57.2	0.8	9.6
60	2	24	5	broadleaf	Saliaceae	popular spp	Landscape forest	255	30.85	33.1	28.6	4.5	45.8	52.1	6.3	30.3	30.8	-0.5	19.9	18.7	1.2	43.2	4.6	89.3519	38.6	15	68.4	4.3	103
60	2	24	5	broadleaf	Saliaceae	Salix spp	Landscape forest	255	30.85	33.1	28.6	4.5	45.8	52.1	6.3	30.3	30.8	-0.5	19.9	20.95	-1.05	43.2	4.6	89.3519	38.6	6.8	65.4	3.8	12.8
60	2	24	5	broadleaf	Rosaseae	Prunus maackii	Landscape forest	255	30.85	33.1	28.6	4.5	45.8	52.1	6.3	30.3	30.8	-0.5	22.3	23.15	-0.85	43.2	4.6	89.3519	38.6	7	29.6	3.2	10.2
54	3	24	5	broadleaf	Rosaseae	Prunus persica	Affiliated forest	214	26.7	28.2	25.2	3	61	70.4	9.4	30.4	30.7	-0.3	22.9	23.75	-0.85	8.6	1.4	83.7209	7.2	3.7	28	1.65	15.4
54	3	24	5	broadleaf	Rosaseae	Prunus persica	Affiliated forest	214	26.7	28.2	25.2	3	61	70.4	9.4	30.4	30.7	-0.3	21	22.8	-1.8	8.6	1.4	83.7209	7.2	5.6	29.6	1.2	7.7
54	3	24	5	broadleaf	Rosaseae	Prunus persica	Affiliated forest	214	26.7	28.2	25.2	3	61	70.4	9.4	30.4	30.7	-0.3	18.3	23.5	-5.2	8.6	1.4	83.7209	7.2	7.2	16	1.3	34.6
54	3	24	5	broadleaf	Rosaseae	Prunus persica	Affiliated forest	214	26.7	28.2	25.2	3	61	70.4	9.4	30.4	30.7	-0.3	22.2	22.95	-0.75	8.6	1.4	83.7209	7.2	4.6	36.8	1.6	15.4
60	2	24	5	Conifer	Pinaceae	Picea spp	Landscape forest	255	30.85	33.1	28.6	4.5	45.8	52.1	6.3	30.3	30.8	-0.5	17.7	21.05	-3.35	43.2	4.6	89.3519	38.6	5.1	32.2	0.83	2.6
61	2	60	5	broadleaf	Tiliaceae	Acer negundo	Roadside forest	222	31.6	35.5	27.7	7.8	47.9	52.1	4.2	31.2	31	0.2	19.4	17	2.4	119.4	5.6	95.3099	113.8	6.8	59.4	2.4	23
61	2	60	5	broadleaf	Tiliaceae	Acer negundo	Roadside forest	222	31.6	35.5	27.7	7.8	47.9	52.1	4.2	31.2	31	0.2	21.6	21.15	0.45	119.4	5.6	95.3099	113.8	7.2	62.8	2	17.3
61	2	60	5	broadleaf	Tiliaceae	Acer negundo	Roadside forest	222	31.6	35.5	27.7	7.8	47.9	52.1	4.2	31.2	31	0.2	21.8	22.2	-0.4	119.4	5.6	95.3099	113.8	6.1	60	1.9	17.3
48	4	10	4	broadleaf	Saliaceae	popular spp	Affiliated forest	225	22.25	22.7	21.8	0.9	91	79.2	-11.8	29.9	30	-0.1	18.7	19	-0.3	13	3.8	70.7692	9.2	16.5	146	5.2	96
48	4	10	4	broadleaf	Rosaseae	Prunus persica	Affiliated forest	225	22.25	22.7	21.8	0.9	91	79.2	-11.8	29.9	30	-0.1	18.4	18.9	-0.5	13	3.8	70.7692	9.2	2.2	20.8	1.8	38.4
48	4	10	4	Conifer	Pinaceae	Picea spp	Affiliated forest	225	22.25	22.7	21.8	0.9	91	79.2	-11.8	29.9	30	-0.1	21	18.55	2.45	13	3.8	70.7692	9.2	1.65	7	0.8	4
48	4	10	4	broadleaf	Betulaceae	Betula platyphylla	Affiliated forest	225	22.25	22.7	21.8	0.9	91	79.2	-11.8	29.9	30	-0.1	18.6	18.4	0.2	13	3.8	70.7692	9.2	2.4	23.2	1.9	2.2
47	4	24	4	broadleaf	Saliaceae	popular spp	Roadside forest	216	29	31.8	26.2	5.6	61.6	58.4	-3.2	29.5	30	-0.5	23.3	23.7	-0.4	121.2	2	98.3498	119.2	4.2	76.3	3.1	22.4
47	4	24	4	broadleaf	Saliaceae	popular spp	Roadside forest	216	29	31.8	26.2	5.6	61.6	58.4	-3.2	29.5	30	-0.5	21.9	22.85	-0.95	121.2	2	98.3498	119.2	3.8		2.7	7.7
47	4	24	4	broadleaf	Saliaceae	popular spp	Roadside forest	216	29	31.8	26.2	5.6	61.6	58.4	-3.2	29.5	30	-0.5	18.6	21.5	-2.9	121.2	2	98.3498	119.2	4.7		2.8	10.1
47	4	24	4	broadleaf	Rosaseae	Prunus spp.	Roadside forest	216	29	31.8	26.2	5.6	61.6	58.4	-3.2	29.5	30	-0.5	18.3	20.25	-1.95	121.2	2	98.3498	119.2	2.2	23	0.4	2.6
61	2	60	5	broadleaf	Tiliaceae	Acer negundo	Roadside forest	222	31.6	35.5	27.7	7.8	47.9	52.1	4.2	31.2	31	0.2	18.7	21	-2.3	119.4	5.6	95.3099	113.8	6.5	61.2	2.5	14.4
66	1	114	5	broadleaf	Saliaceae	popular spp	Roadside forest	214	26	26.5	25.5	1	58.8	61.1	2.3	24.4	23.8	0.6	21.9	23.5	-1.6	68.1	4.6	93.2452	63.5	12.6	100	2.5	41
66	1	114	5	broadleaf	Saliaceae	popular spp	Roadside forest	214	26	26.5	25.5	1	58.8	61.1	2.3	24.4	23.8	0.6	21.1	22	-0.9	68.1	4.6	93.2452	63.5	16.6	122.6	3.2	31.4
66	1	114	5	broadleaf	Saliaceae	popular spp	Roadside forest	214	26	26.5	25.5	1	58.8	61.1	2.3	24.4	23.8	0.6	22.2	24.5	-2.3	68.1	4.6	93.2452	63.5	10	61	4	20.5
66	1	114	5	broadleaf	Saliaceae	popular spp	Roadside forest	214	26	26.5	25.5	1	58.8	61.1	2.3	24.4	23.8	0.6	22.4	22.4	0	68.1	4.6	93.2452	63.5	9.6	51.8	3.6	38.4
67	1	60	3	broadleaf	Other	Euonymus spp	Roadside forest	232	27.2	28.5	25.9	2.6	57.3	60.6	3.3	31.4	33.6	-2.2	23.5	23.65	-0.15	40.2	2	95.0249	38.2	8.8	94.4	1	19.2
67	1	60	3	Conifer	Pinaceae	Abies nephrolepis	Roadside forest	232	27.2	28.5	25.9	2.6	57.3	60.6	3.3	31.4	33.6	-2.2	25	25.25	-0.25	40.2	2	95.0249	38.2	17.6	79	2.4	19.2
67	1	60	3	Conifer	Pinaceae	Pinus sylvestrys var mongolica	Roadside forest	232	27.2	28.5	25.9	2.6	57.3	60.6	3.3	31.4	33.6	-2.2	25	24.1	0.9	40.2	2	95.0249	38.2	15.6	97.6	4	46.1
67	1	60	3	Conifer	Pinaceae	Pinus sylvestrys var mongolica	Roadside forest	232	27.2	28.5	25.9	2.6	57.3	60.6	3.3	31.4	33.6	-2.2	23.7	23.6	0.1	40.2	2	95.0249	38.2	16.4	104.8	5.1	19.2
68	1	60	3	broadleaf	Rosaseae	Armeniaca vulgaris	Landscape forest	219	30.85	33.3	28.4	4.9	43.9	56.3	12.4	21.3	23.4	-2.1	23.7	20.65	3.05	107.1	11.3	89.4491	95.8	4.5	29	2.2	26.9
68	1	60	3	broadleaf	Rosaseae	Armeniaca vulgaris	Landscape forest	219	30.85	33.3	28.4	4.9	43.9	56.3	12.4	21.3	23.4	-2.1	25.4	23.45	1.95	107.1	11.3	89.4491	95.8	5.2	32	1.7	20
68	1	60	3	broadleaf	Rosaseae	Armeniaca vulgaris	Landscape forest	219	30.85	33.3	28.4	4.9	43.9	56.3	12.4	21.3	23.4	-2.1	23.5	23.7	-0.2	107.1	11.3	89.4491	95.8	6.1	41	1.8	51.8
68	1	60	3	Conifer	Pinaceae	Abies nephrolepis	Landscape forest	219	30.85	33.3	28.4	4.9	43.9	56.3	12.4	21.3	23.4	-2.1	23.8	24.15	-0.35	107.1	11.3	89.4491	95.8	5.2	38.6	1	2.6
69	1	60	3	Conifer	Pinaceae	Pinus sylvestrys var mongolica	Landscape forest	207	25.75	27.2	24.3	2.9	55.4	66.7	11.3	23.9	21.5	2.4	21.9	23.6	-1.7	13.6	4.7	65.4412	8.9	12.8	58	5	26.9
69	1	60	3	Conifer	Pinaceae	Pinus sylvestrys var mongolica	Landscape forest	207	25.75	27.2	24.3	2.9	55.4	66.7	11.3	23.9	21.5	2.4	14.5	23.85	-9.35	13.6	4.7	65.4412	8.9	13.6	65	6.4	11.5
69	1	60	3	Conifer	Pinaceae	Pinus sylvestrys var mongolica	Landscape forest	207	25.75	27.2	24.3	2.9	55.4	66.7	11.3	23.9	21.5	2.4	21.7	22.5	-0.8	13.6	4.7	65.4412	8.9	12.6	76	5.2	16
69	1	60	3	Conifer	Pinaceae	Pinus sylvestrys var mongolica	Landscape forest	207	25.75	27.2	24.3	2.9	55.4	66.7	11.3	23.9	21.5	2.4	22.1	23.2	-1.1	13.6	4.7	65.4412	8.9	11.8	65	3.2	26.9
55	3	10	5	Conifer	Pinaceae	Picea spp	Landscape forest	215	24.5	25.7	23.3	2.4	79.5	83.8	4.3	30.1	30.7	-0.6	19.8	21.4	-1.6	7.3	0.9	87.6712	6.4	5.6	43	1.46	10.2
55	3	10	5	Conifer	Pinaceae	Pinus sylvestrys var mongolica	Landscape forest	215	24.5	25.7	23.3	2.4	79.5	83.8	4.3	30.1	30.7	-0.6	18.3	21.1	-2.8	7.3	0.9	87.6712	6.4	5.3	40	1.75	6.7
55	3	10	5	broadleaf	Rosaseae	Prunus persica	Landscape forest	215	24.5	25.7	23.3	2.4	79.5	83.8	4.3	30.1	30.7	-0.6	20.7	22.4	-1.7	7.3	0.9	87.6712	6.4	5.5	34.2	1.8	19.4
55	3	10	5	broadleaf	Rosaseae	Prunus persica	Landscape forest	215	24.5	25.7	23.3	2.4	79.5	83.8	4.3	30.1	30.7	-0.6	19.5	21.15	-1.65	7.3	0.9	87.6712	6.4	7.2	38.8	2.2	20.5
70	1	114	5	broadleaf	Tiliaceae	Acer mandshuricum	Landscape forest	203	25.2	26.1	24.3	1.8	58.1	68.7	10.6	23.6	28.4	-4.8	22.6	23.45	-0.85	9.4	2.7	71.2766	6.7	7.8	30.4	2.2	12.8
70	1	114	5	broadleaf	Tiliaceae	Acer mandshuricum	Landscape forest	203	25.2	26.1	24.3	1.8	58.1	68.7	10.6	23.6	28.4	-4.8	22.6	22.5	0.1	9.4	2.7	71.2766	6.7	5.6	31.6	2	10.2
70	1	114	5	broadleaf	Saliaceae	Salix spp	Landscape forest	203	25.2	26.1	24.3	1.8	58.1	68.7	10.6	23.6	28.4	-4.8	22.5	22.55	-0.05	9.4	2.7	71.2766	6.7	13.6	124.8	24	15.4
56	3	24	4	broadleaf	Rosaseae	Prunus persica	Roadside forest	219	24.55	25.1	24	1.1	79.9	83.1	3.2	30.4	30.5	-0.1	20.1	21.3	-1.2	19.2	4.2	78.125	15	4	52	1.9	11.2
56	3	24	4	broadleaf	Rosaseae	Prunus persica	Roadside forest	219	24.55	25.1	24	1.1	79.9	83.1	3.2	30.4	30.5	-0.1	20.3	21.1	-0.8	19.2	4.2	78.125	15	5.2	42	1.75	11.2
56	3	24	4	broadleaf	Saliaceae	Salix spp	Roadside forest	219	24.55	25.1	24	1.1	79.9	83.1	3.2	30.4	30.5	-0.1	17.6	20	-2.4	19.2	4.2	78.125	15	5.1	55.8	3	3.2
56	3	24	4	broadleaf	Saliaceae	Salix spp	Roadside forest	219	24.55	25.1	24	1.1	79.9	83.1	3.2	30.4	30.5	-0.1	12.5	19.25	-6.75	19.2	4.2	78.125	15	7	34.8	2.3	19.2
57	3	24	5	broadleaf	Rosaseae	Prunus persica	Roadside forest	215	25.45	27.4	23.5	3.9	86.2	73.6	-12.6	30.2	29.9	0.3	16.2	18.05	-1.85	76.9	1.2	98.4395	75.7	3.8	25.8	1.2	4.8
57	3	24	5	broadleaf	Rosaseae	Prunus persica	Roadside forest	215	25.45	27.4	23.5	3.9	86.2	73.6	-12.6	30.2	29.9	0.3	12.8	19.9	-7.1	76.9	1.2	98.4395	75.7	5.2	23.3	1.2	3.2
57	3	24	5	Conifer	Pinaceae	Pinus sylvestrys var mongolica	Roadside forest	215	25.45	27.4	23.5	3.9	86.2	73.6	-12.6	30.2	29.9	0.3	16.2	18.2	-2	76.9	1.2	98.4395	75.7	5.3	55.2	1.7	12.8
57	3	24	5	broadleaf	Juglaceae	Quercus mongolica	Roadside forest	215	25.45	27.4	23.5	3.9	86.2	73.6	-12.6	30.2	29.9	0.3	18.9	17.8	1.1	76.9	1.2	98.4395	75.7	10.2	55	2.7	19.2
58	3	24	5	broadleaf	Tiliaceae	Acer negundo	Roadside forest	211	29.9	33.1	26.7	6.4	54.8	58.9	4.1	29.6	29.8	-0.2	18.4	17.85	0.55	89.4	7.1	92.0582	82.3	5.7	57	2.2	19.2
58	3	24	5	broadleaf	Tiliaceae	Acer negundo	Roadside forest	211	29.9	33.1	26.7	6.4	54.8	58.9	4.1	29.6	29.8	-0.2	19.6	19.95	-0.35	89.4	7.1	92.0582	82.3	4.2	52	1.8	25.9
58	3	24	5	broadleaf	Tiliaceae	Acer negundo	Roadside forest	211	29.9	33.1	26.7	6.4	54.8	58.9	4.1	29.6	29.8	-0.2	20.4	20.4	0	89.4	7.1	92.0582	82.3	6	69	2	26.9
58	3	24	5	Conifer	Pinaceae	Picea spp	Roadside forest	211	29.9	33.1	26.7	6.4	54.8	58.9	4.1	29.6	29.8	-0.2	22.5	22.45	0.05	89.4	7.1	92.0582	82.3	1.6	17	1	4.8
62	2	60	5	Conifer	Pinaceae	Pinus sylvestrys var mongolica	Affiliated forest	242	25.05	27.6	22.5	5.1	70.3	59.5	-10.8	29.4	27.9	1.5	20.3	21.65	-1.35	5.6	0.4	92.8571	5.2	14.4	76	5.3	16
62	2	60	5	Conifer	Pinaceae	Pinus sylvestrys var mongolica	Affiliated forest	242	25.05	27.6	22.5	5.1	70.3	59.5	-10.8	29.4	27.9	1.5	21	20.75	0.25	5.6	0.4	92.8571	5.2	13.7	67	4.2	15.4
62	2	60	5	broadleaf	Juglaceae	Quercus mongolica	Affiliated forest	242	25.05	27.6	22.5	5.1	70.3	59.5	-10.8	29.4	27.9	1.5	20.8	20.2	0.6	5.6	0.4	92.8571	5.2	10.5	60.2	3.2	26.9
62	2	60	5	broadleaf	Juglaceae	Quercus mongolica	Affiliated forest	242	25.05	27.6	22.5	5.1	70.3	59.5	-10.8	29.4	27.9	1.5	21.5	21.05	0.45	5.6	0.4	92.8571	5.2	14.2	81	2.8	44.8
70	1	114	5	Conifer	Pinaceae	Picea spp	Landscape forest	203	25.2	26.1	24.3	1.8	58.1	68.7	10.6	23.6	28.4	-4.8	19.5	21.7	-2.2	9.4	2.7	71.2766	6.7	4.6	32	0.2	2.6
71	1	114	5	broadleaf	Juglaceae	Quercus mongolica	Landscape forest	206	30.6	37.6	23.6	14		68.2	-20.3	17.3	25.7	-8.4	24.7	22.25	2.45	11.98	1.021	91.4775	10.959	12.1	51.4	2.8	10.2
71	1	114	5	broadleaf	Juglaceae	Quercus mongolica	Landscape forest	206	30.6	37.6	23.6	14		68.2	-20.3	17.3	25.7	-8.4	25.2	23.05	2.15	11.98	1.021	91.4775	10.959	12.6	37	2	9.6
71	1	114	5	Conifer	Pinaceae	Pinus tabuliformis var. mukdensis	Landscape forest	206	30.6	37.6	23.6	14		68.2	-20.3	17.3	25.7	-8.4	23.5	23.2	0.3	11.98	1.021	91.4775	10.959	8.5	98.6	2.4	34.6
71	1	114	5	Conifer	Pinaceae	Pinus tabuliformis var. mukdensis	Landscape forest	206	30.6	37.6	23.6	14		68.2	-20.3	17.3	25.7	-8.4	24.4	22.8	1.6	11.98	1.021	91.4775	10.959	10.8	98.6	2.6	34.6
72	1	114	5	broadleaf	Betulaceae	Betula platyphylla	Landscape forest	218	26.4	27.8	25	2.8	62.4	65.3	2.9	26.5	23.1	3.4	23	25.65	-2.65	12.1	2	83.4711	10.1	12.8	27	4.1	7.7
72	1	114	5	broadleaf	Betulaceae	Betula platyphylla	Landscape forest	218	26.4	27.8	25	2.8	62.4	65.3	2.9	26.5	23.1	3.4	23.2	21.95	1.25	12.1	2	83.4711	10.1	13.6	30	5.2	16
72	1	114	5	broadleaf	Betulaceae	Betula platyphylla	Landscape forest	218	26.4	27.8	25	2.8	62.4	65.3	2.9	26.5	23.1	3.4	21.7	21.7	0	12.1	2	83.4711	10.1	12.5	27	4.5	12.8
72	1	114	5	broadleaf	Betulaceae	Betula platyphylla	Landscape forest	218	26.4	27.8	25	2.8	62.4	65.3	2.9	26.5	23.1	3.4	21.1	20.95	0.15	12.1	2	83.4711	10.1	10.2	27.2	5.8	7.7
73	1	60	3	Conifer	Pinaceae	Larix spp	Landscape forest	227	29.4	29.5	29.3	0.2	52.3	56.1	3.8	25.2	21.4	3.8	23.1	23.8	-0.7	15.8	6.3	60.1266	9.5	15.6	94.4	3.7	12.8
73	1	60	3	Conifer	Pinaceae	Larix spp	Landscape forest	227	29.4	29.5	29.3	0.2	52.3	56.1	3.8	25.2	21.4	3.8	24.9	23.8	1.1	15.8	6.3	60.1266	9.5	10.3	70.2	2.1	40.3
73	1	60	3	Conifer	Pinaceae	Pinus tabuliformis var. mukdensis	Landscape forest	227	29.4	29.5	29.3	0.2	52.3	56.1	3.8	25.2	21.4	3.8	23.2	23.75	-0.55	15.8	6.3	60.1266	9.5	10.6	70.4	3.8	41
73	1	60	3	Conifer	Pinaceae	Pinus tabuliformis var. mukdensis	Landscape forest	227	29.4	29.5	29.3	0.2	52.3	56.1	3.8	25.2	21.4	3.8	23.1	22.25	0.85	15.8	6.3	60.1266	9.5	12.2	84.8	3.4	35.8
74	1	60	3	broadleaf	Saliaceae	Salix spp	Landscape forest	221	33.6	35.5	31.7	3.8	44.7	54.2	9.5	30	27.2	2.8	24.5	24.4	0.1	124.7	12.4	90.0561	112.3	11.2	84.6	1.8	57.6
74	1	60	3	broadleaf	Saliaceae	Salix spp	Landscape forest	221	33.6	35.5	31.7	3.8	44.7	54.2	9.5	30	27.2	2.8	23.6	23.75	-0.15	124.7	12.4	90.0561	112.3	10.2	65.6	1.6	26.9
74	1	60	3	Conifer	Pinaceae	Pinus koraiensis	Landscape forest	221	33.6	35.5	31.7	3.8	44.7	54.2	9.5	30	27.2	2.8	22.9	26.5	-3.6	124.7	12.4	90.0561	112.3	5.1	25.2	1.8	3.2
74	1	60	3	Conifer	Pinaceae	Pinus koraiensis	Landscape forest	221	33.6	35.5	31.7	3.8	44.7	54.2	9.5	30	27.2	2.8	21.3	24.85	-3.55	124.7	12.4	90.0561	112.3	5	33	1.6	4
63	2	60	4	Conifer	Pinaceae	Picea spp	Landscape forest	207	29.2	32.3	26.1	6.2	50.2	62	11.8	30.1	29.4	0.7	20.4	22.15	-1.75	108	7.8	92.7778	100.2	6.4	22.8	1	5.8
63	2	60	4	broadleaf	Other	Catalpa orata	Landscape forest	207	29.2	32.3	26.1	6.2	50.2	62	11.8	30.1	29.4	0.7	30.4	23.45	6.95	108	7.8	92.7778	100.2	8	29	2	7.7
63	2	60	4	broadleaf	Rosaseae	Prunus persica	Landscape forest	207	29.2	32.3	26.1	6.2	50.2	62	11.8	30.1	29.4	0.7	22.7	23.6	-0.9	108	7.8	92.7778	100.2	6.2	20.8	1.8	5.8
63	2	60	4	broadleaf	Other	Phellodendron amurense	Landscape forest	207	29.2	32.3	26.1	6.2	50.2	62	11.8	30.1	29.4	0.7	23.3	23.2	0.1	108	7.8	92.7778	100.2	7.1	31	1.6	7.7
90	1	60	5	Conifer	Pinaceae	Abies spp	Landscape forest	226	32.8	34.1	31.5	2.6	48.3	52.6	4.3	22.8	21.4	1.4	24	24.5	-0.5	76.2	7.2	90.5512	69	12	113	2.7	70
90	1	60	5	broadleaf	Other	Catalpa orata	Landscape forest	226	32.8	34.1	31.5	2.6	48.3	52.6	4.3	22.8	21.4	1.4	25.6	25.2	0.4	76.2	7.2	90.5512	69	6.2	33.5	1.5	10.2
90	1	60	5	Conifer	Pinaceae	Larix spp	Landscape forest	226	32.8	34.1	31.5	2.6	48.3	52.6	4.3	22.8	21.4	1.4	27.7	26.35	1.35	76.2	7.2	90.5512	69	12	91	9	41
64	2	60	4	broadleaf	Rosaseae	Armeniaca vulgaris	Landscape forest	205	30.8	34.7	26.9	7.8	41.6	61.7	20.1	30.4	29.6	0.8	29.2	30	-0.8	95.9	7.4	92.2836	88.5	3.3	32.4	0.2	3.8
64	2	60	4	broadleaf	Betulaceae	Betula platyphylla	Landscape forest	205	30.8	34.7	26.9	7.8	41.6	61.7	20.1	30.4	29.6	0.8	18.6	27.5	-8.9	95.9	7.4	92.2836	88.5	5.3	19.8	1.2	1
64	2	60	4	broadleaf	Betulaceae	Betula platyphylla	Landscape forest	205	30.8	34.7	26.9	7.8	41.6	61.7	20.1	30.4	29.6	0.8	20.7	26.55	-5.85	95.9	7.4	92.2836	88.5	6.3	19	2.5	0.8
64	2	60	4	broadleaf	Rosaseae	Sorbus alnifolia	Landscape forest	205	30.8	34.7	26.9	7.8	41.6	61.7	20.1	30.4	29.6	0.8	21.2	23.95	-2.75	95.9	7.4	92.2836	88.5	8.2	20	4	2.3
90	1	60	5	Conifer	Pinaceae	Larix spp	Landscape forest	226	32.8	34.1	31.5	2.6	48.3	52.6	4.3	22.8	21.4	1.4	27.9	25.5	2.4	76.2	7.2	90.5512	69	15	93	10	36
91	1	60	5	Conifer	Pinaceae	Pinus tabuliformis var. mukdensis	Landscape forest	216	33.1	36.1	30.1	6	26.9	52.2	25.3	23.4	21.8	1.6	26.1	26.65	-0.55	77	3.5	95.4545	73.5	10.2	83	8.5	40
91	1	60	5	Conifer	Pinaceae	Pinus tabuliformis var. mukdensis	Landscape forest	216	33.1	36.1	30.1	6	26.9	52.2	25.3	23.4	21.8	1.6	27.7	25.7	2	77	3.5	95.4545	73.5	6.8	62	2.5	44.8
91	1	60	5	Conifer	Pinaceae	Pinus tabuliformis var. mukdensis	Landscape forest	216	33.1	36.1	30.1	6	26.9	52.2	25.3	23.4	21.8	1.6	27.8	25.9	1.9	77	3.5	95.4545	73.5	10	61.5	2	34.6
91	1	60	5	Conifer	Pinaceae	Pinus tabuliformis var. mukdensis	Landscape forest	216	33.1	36.1	30.1	6	26.9	52.2	25.3	23.4	21.8	1.6	26.2	26	0.2	77	3.5	95.4545	73.5	12.6	99.5	7.5	63.4
75	5	0	3	broadleaf	Other	Catalpa orata	Roadside forest	230	29.6	29.1	30.1	-1	48.7	54.4	5.7	22.7	25.4	-2.7	23.6	22.3	1.3	92.3	10.4	88.7324	81.9	5.7	28	2	4.8
75	5	0	3	broadleaf	Other	Catalpa orata	Roadside forest	230	29.6	29.1	30.1	-1	48.7	54.4	5.7	22.7	25.4	-2.7	21.7	24.55	-2.85	92.3	10.4	88.7324	81.9	4.3	25.8	3.2	3.5
75	5	0	3	broadleaf	Rosaseae	Prunus persica	Roadside forest	230	29.6	29.1	30.1	-1	48.7	54.4	5.7	22.7	25.4	-2.7	20.4	22.35	-1.95	92.3	10.4	88.7324	81.9	5.7	40.2	1.14	12.8
75	5	0	3	broadleaf	Rosaseae	Prunus persica	Roadside forest	230	29.6	29.1	30.1	-1	48.7	54.4	5.7	22.7	25.4	-2.7	20.7	20.1	0.6	92.3	10.4	88.7324	81.9	5.7	31.4	1.18	14
65	2	60	4	broadleaf	Saliaceae	popular spp	Affiliated forest	135	32.55	36.7	28.4	8.3	38.5	51.5	13	29.8	26.1	3.7	23.1	24.85	-1.75	92.8	8.3	91.056	84.5	9.2	43.8	2	5.3
65	2	60	4	broadleaf	Saliaceae	popular spp	Affiliated forest	135	32.55	36.7	28.4	8.3	38.5	51.5	13	29.8	26.1	3.7	22.1	23.25	-1.15	92.8	8.3	91.056	84.5	12.6	42.5	2.2	7.7
65	2	60	4	broadleaf	Betulaceae	Betula platyphylla	Affiliated forest	135	32.55	36.7	28.4	8.3	38.5	51.5	13	29.8	26.1	3.7	16.4	22.75	-6.35	92.8	8.3	91.056	84.5	9.2	31.5	4	2.3
92	1	60	5	Conifer	Pinaceae	Picea koraiensis	Landscape forest	214	34.25	36.2	32.3	3.9	40.6	51.6	11	23.9	19.3	4.6	26	24.75	1.25	65.4	3.5	94.6483	61.9	12	93	3.5	63.4
92	1	60	5	Conifer	Pinaceae	Pinus koraiensis	Landscape forest	214	34.25	36.2	32.3	3.9	40.6	51.6	11	23.9	19.3	4.6	26.9	25.85	1.05	65.4	3.5	94.6483	61.9	8	57	1.4	40.3
92	1	60	5	broadleaf	Other	Tilia amurensis	Landscape forest	214	34.25	36.2	32.3	3.9	40.6	51.6	11	23.9	19.3	4.6	26.7	25.9	0.8	65.4	3.5	94.6483	61.9	11.5	87.5	2	35.8
92	1	60	5	broadleaf	Rosaseae	Armeniaca vulgaris	Landscape forest	214	34.25	36.2	32.3	3.9	40.6	51.6	11	23.9	19.3	4.6	23.4	26.7	-3.3	65.4	3.5	94.6483	61.9	4.5	40	0.1	35.8
65	2	60	4	broadleaf	Betulaceae	Betula platyphylla	Affiliated forest	135	32.55	36.7	28.4	8.3	38.5	51.5	13	29.8	26.1	3.7	18.4	29.2	-10.8	92.8	8.3	91.056	84.5	7	23.8	4.5	3
93	1	60	5	broadleaf	Leguminoseae	Albizia kalkora	Landscape forest	233	34.85	37.1	32.6	4.5	39.2	51.1	11.9	24.5	22.7	1.8	29.8	27.5	2.3	47	5.2	88.9362	41.8	12	57	4.5	30
93	1	60	5	broadleaf	Leguminoseae	Albizia kalkora	Landscape forest	233	34.85	37.1	32.6	4.5	39.2	51.1	11.9	24.5	22.7	1.8	30	26.95	3.05	47	5.2	88.9362	41.8	8.5	85	6.5	90
93	1	60	5	broadleaf	Betulaceae	Betula platyphylla	Landscape forest	233	34.85	37.1	32.6	4.5	39.2	51.1	11.9	24.5	22.7	1.8	30.6	29.2	1.4	47	5.2	88.9362	41.8	10.2	40.5	4	24
93	1	60	5	broadleaf	Betulaceae	Betula platyphylla	Landscape forest	233	34.85	37.1	32.6	4.5	39.2	51.1	11.9	24.5	22.7	1.8	30.1	28.35	1.75	47	5.2	88.9362	41.8	12	69	5.1	39.4
76	4	0	3	broadleaf	Ulmaceae	Ulmus pumila cv.jinye	Affiliated forest	175	31.15	37.6	24.7	12.9	32.2	67.3	35.1	22	23.5	-1.5	20.8	19	1.8	88.1	2.9	96.7083	85.2	2.2	19	0.73	3.8
76	4	0	3	broadleaf	Ulmaceae	Ulmus pumila cv.jinye	Affiliated forest	175	31.15	37.6	24.7	12.9	32.2	67.3	35.1	22	23.5	-1.5	21.4	19.8	1.6	88.1	2.9	96.7083	85.2	2.5	23.4	1	0.8
76	4	0	3	broadleaf	Ulmaceae	Ulmus pumila cv.jinye	Affiliated forest	175	31.15	37.6	24.7	12.9	32.2	67.3	35.1	22	23.5	-1.5	22.1	21.45	0.65	88.1	2.9	96.7083	85.2	2.7	19.6	0.95	4.8
76	4	0	3	broadleaf	Ulmaceae	Ulmus pumila cv.jinye	Affiliated forest	175	31.15	37.6	24.7	12.9	32.2	67.3	35.1	22	23.5	-1.5	23.8	21.65	2.15	88.1	2.9	96.7083	85.2	3.4	20	0.83	4.6
78	3	10	3	Conifer	Pinaceae	Abies nephrolepis	Roadside forest	223	31.95	34.8	29.1	5.7	38.4	46.6	8.2	31.1	24.5	6.6	26.9	23.75	3.15	97.6	4.8	95.082	92.8	7.3	31	1.8	10.2
78	3	10	3	Conifer	Pinaceae	Abies nephrolepis	Roadside forest	223	31.95	34.8	29.1	5.7	38.4	46.6	8.2	31.1	24.5	6.6	21.8	24.75	-2.95	97.6	4.8	95.082	92.8	6.3	34	2	7.7
78	3	10	3	broadleaf	Saliaceae	popular spp	Roadside forest	223	31.95	34.8	29.1	5.7	38.4	46.6	8.2	31.1	24.5	6.6	20.4	23.15	-2.75	97.6	4.8	95.082	92.8	17.8	109	2.4	25.9
78	3	10	3	broadleaf	Betulaceae	Betula platyphylla	Roadside forest	223	31.95	34.8	29.1	5.7	38.4	46.6	8.2	31.1	24.5	6.6	22.4	24.75	-2.35	97.6	4.8	95.082	92.8	11	32.6	2.6	7.7
77	4	0	2	broadleaf	Saliaceae	Salix spp	Roadside forest	210	34.2	36.6	31.8	4.8	34.4	53.4	19	23.7	22.1	1.6	24.4	24.95	-0.55	97.3	5.7	94.1418	91.6	11	62.8	3.7	35.8
77	4	0	2	broadleaf	Saliaceae	Salix spp	Roadside forest	210	34.2	36.6	31.8	4.8	34.4	53.4	19	23.7	22.1	1.6	24.1	24.7	-0.6	97.3	5.7	94.1418	91.6	10.8	63	3.4	31.4
77	4	0	2	Conifer	Pinaceae	Pinus sylvestrys var mongolica	Roadside forest	210	34.2	36.6	31.8	4.8	34.4	53.4	19	23.7	22.1	1.6	23.8	25.85	-2.05	97.3	5.7	94.1418	91.6	6.1	17.4	0.7	10.2
77	4	0	2	Conifer	Pinaceae	Picea koraiensis	Roadside forest	210	34.2	36.6	31.8	4.8	34.4	53.4	19	23.7	22.1	1.6	26.7	27.15	-0.45	97.3	5.7	94.1418	91.6	3.7	24.2	0.73	5.3
79	3	10	3	broadleaf	Ulmaceae	Ulmus pumila	Affiliated forest	214	33.85	38.7	29	9.7	39.4	49.8	10.4	25.7	24.3	1.4	20.6	21.1	-0.5	114.8	5.4	95.2962	109.4	5.4	38.6	1.75	12.4
79	3	10	3	broadleaf	Betulaceae	Betula platyphylla	Affiliated forest	214	33.85	38.7	29	9.7	39.4	49.8	10.4	25.7	24.3	1.4	21.1	21.3	-0.2	114.8	5.4	95.2962	109.4	11	39	3.2	19.2
79	3	10	3	Conifer	Pinaceae	Pinus sylvestrys var mongolica	Affiliated forest	214	33.85	38.7	29	9.7	39.4	49.8	10.4	25.7	24.3	1.4	24.9	25.65	-0.75	114.8	5.4	95.2962	109.4	10	57.6	1.75	7.7
79	3	10	3	Conifer	Pinaceae	Picea spp	Affiliated forest	214	33.85	38.7	29	9.7	39.4	49.8	10.4	25.7	24.3	1.4	24.3	22.45	1.85	114.8	5.4	95.2962	109.4	4	27	0.3	23
80	3	10	3	broadleaf	Rosaseae	Prunus salicina	Affiliated forest	219	36.3	40	32.6	7.4	30.6	43.6	13	23.3	24	-0.7	25.4	27.75	-2.35	102.1	8	92.1645	94.1	7.7	20.4	0.3	31.4
80	3	10	3	broadleaf	Rosaseae	Prunus salicina	Affiliated forest	219	36.3	40	32.6	7.4	30.6	43.6	13	23.3	24	-0.7	25.7	27.85	-2.15	102.1	8	92.1645	94.1	7.5	19.2	0.4	31.4
80	3	10	3	broadleaf	Rosaseae	Prunus maackii	Affiliated forest	219	36.3	40	32.6	7.4	30.6	43.6	13	23.3	24	-0.7	26.1	25.4	0.7	102.1	8	92.1645	94.1	5.8	18.2	1.2	10.2
80	3	10	3	Conifer	Pinaceae	Picea spp	Affiliated forest	219	36.3	40	32.6	7.4	30.6	43.6	13	23.3	24	-0.7	25.8	27.6	-1.8	102.1	8	92.1645	94.1	5.4	31.6	1.8	4.8
81	3	10	3	broadleaf	Saliaceae	Populus spp	Roadside forest	227	35.75	38.3	33.2	5.1	36.3	36.8	0.5	35.3	24.6	10.7	25.2	27.5	-2.3	96.4	7.1	92.6349	89.3	14.2	138	3.3	84.5
81	3	10	3	broadleaf	Saliaceae	Populus spp	Roadside forest	227	35.75	38.3	33.2	5.1	36.3	36.8	0.5	35.3	24.6	10.7	25.8	27.25	-1.45	96.4	7.1	92.6349	89.3	15.2	129	3	66.6
81	3	10	3	Conifer	Pinaceae	Pinus sylvestrys var mongolica	Roadside forest	227	35.75	38.3	33.2	5.1	36.3	36.8	0.5	35.3	24.6	10.7	24.4	28.7	-4.3	96.4	7.1	92.6349	89.3	5.2	33	1.75	9.6
81	3	10	3	Conifer	Pinaceae	Pinus sylvestrys var mongolica	Roadside forest	227	35.75	38.3	33.2	5.1	36.3	36.8	0.5	35.3	24.6	10.7	16.4	30	-13.6	96.4	7.1	92.6349	89.3	4.1	30.8	1.9	5.8
82	3	60	3	Conifer	Pinaceae	Pinus sylvestrys var mongolica	Roadside forest	193	37.7	42.8	32.6	10.2	36.2	38.7	2.5	33.5	30.5	3	25.5	26.8	-1.3	95.4	6.7	92.9769	88.7	6.4	32.8	1.7	10.2
82	3	60	3	broadleaf	Juglaceae	Quercus mongolica	Roadside forest	193	37.7	42.8	32.6	10.2	36.2	38.7	2.5	33.5	30.5	3	26	28.95	-2.95	95.4	6.7	92.9769	88.7	10.2	59.8	1.7	22.4
82	3	60	3	broadleaf	Rosaseae	Armeniaca vulgaris	Roadside forest	193	37.7	42.8	32.6	10.2	36.2	38.7	2.5	33.5	30.5	3	29.4	30.65	-1.25	95.4	6.7	92.9769	88.7	3.2	13.4	0.5	10.2
82	3	60	3	broadleaf	Other	Phellodendron amurense	Roadside forest	193	37.7	42.8	32.6	10.2	36.2	38.7	2.5	33.5	30.5	3	22.3	29.9	-7.6	95.4	6.7	92.9769	88.7	4.9	22.4	1.75	10.2
83	3	60	3	broadleaf	Saliaceae	popular spp	Roadside forest	221	32.9	38.4	27.4	11	39.2	49.1	9.9	22	31.1	-9.1	24.4	23.45	0.95	76.3	12.1	84.1415	64.2	13	76.4	4.7	12.8
83	3	60	3	broadleaf	Saliaceae	Salix spp	Roadside forest	221	32.9	38.4	27.4	11	39.2	49.1	9.9	22	31.1	-9.1	22.2	23.9	-1.7	76.3	12.1	84.1415	64.2	13.6	83	6.7	46
83	3	60	3	broadleaf	Saliaceae	Salix spp	Roadside forest	221	32.9	38.4	27.4	11	39.2	49.1	9.9	22	31.1	-9.1	22.5	25.4	-2.9	76.3	12.1	84.1415	64.2	12	83.2	4.5	34.6
83	3	60	3	broadleaf	Other	Catalpa orata	Roadside forest	221	32.9	38.4	27.4	11	39.2	49.1	9.9	22	31.1	-9.1	27.7	29.85	-2.15	76.3	12.1	84.1415	64.2	3.6	10.8	0.6	4
94	2	60	5	Conifer	Pinaceae	Pinus sylvestrys var mongolica	Affiliated forest	232	35.8	37.5	34.1	3.4	39.2	47.8	8.6	26.4	23.7	2.7	30.3	30.15	0.15	56.1	6.2	88.9483	49.9	12	93	4	46.1
94	2	60	5	broadleaf	Ulmaceae	Ulmus pumila	Affiliated forest	232	35.8	37.5	34.1	3.4	39.2	47.8	8.6	26.4	23.7	2.7	28.2	28.1	0.1	56.1	6.2	88.9483	49.9	11	115	7	132
94	2	60	5	broadleaf	Other	Rhamnus davurica	Affiliated forest	232	35.8	37.5	34.1	3.4	39.2	47.8	8.6	26.4	23.7	2.7	28.8	28.55	0.25	56.1	6.2	88.9483	49.9	6.5	60	2	31.4
94	2	60	5	broadleaf	Rosaseae	Armeniaca vulgaris	Affiliated forest	232	35.8	37.5	34.1	3.4	39.2	47.8	8.6	26.4	23.7	2.7	29.9	27.7	2.2	56.1	6.2	88.9483	49.9	6.5	76	4	35
88	3	60	1	broadleaf	Rosaseae	Prunus persica	Affiliated forest	179	29.2	30.6	27.8	2.8	42.5	58.2	15.7	32.7	28.1	4.6	26.9	26.7	0.2	23.5	3.2	86.383	20.3	4.3	16.2	0.68	7.68
88	3	60	1	broadleaf	Leguminoseae	Albizia kalkora	Affiliated forest	179	29.2	30.6	27.8	2.8	42.5	58.2	15.7	32.7	28.1	4.6	19.5	26.45	-6.95	23.5	3.2	86.383	20.3	5.8	45.4	1.7	19.2
88	3	60	1	broadleaf	Ulmaceae	Ulmus pumila	Affiliated forest	179	29.2	30.6	27.8	2.8	42.5	58.2	15.7	32.7	28.1	4.6	25.7	25.3	0.4	23.5	3.2	86.383	20.3	2.6	24.2	2.1	11.5
88	3	60	1	broadleaf	Other	Catalpa orata	Affiliated forest	179	29.2	30.6	27.8	2.8	42.5	58.2	15.7	32.7	28.1	4.6	15.5	27.45	-11.95	23.5	3.2	86.383	20.3	7.5	25.6	1.5	7.68
89	3	60	5	broadleaf	Saliaceae	popular spp	Roadside forest	216	31.75	33	30.5	2.5	46.8	50.2	3.4	23.6	22.9	0.7	24.2	26.45	-2.25	45.7	8.4	81.6193	37.3	10.5	120	5	31.4
89	3	60	5	broadleaf	Saliaceae	popular spp	Roadside forest	216	31.75	33	30.5	2.5	46.8	50.2	3.4	23.6	22.9	0.7	24.1	25.05	-0.95	45.7	8.4	81.6193	37.3	9.8	81	2.5	61.4
89	3	60	5	broadleaf	Rosaseae	Prunus spp.	Roadside forest	216	31.75	33	30.5	2.5	46.8	50.2	3.4	23.6	22.9	0.7	20.1	29	-8.9	45.7	8.4	81.6193	37.3	2.8	25	0.5	2.9
89	3	60	5	broadleaf	Rosaseae	Prunus spp.	Roadside forest	216	31.75	33	30.5	2.5	46.8	50.2	3.4	23.6	22.9	0.7	21.6	30.05	-8.45	45.7	8.4	81.6193	37.3	3	22	0.6	7.2
96	3	24	5	broadleaf	Tiliaceae	Acer mandshuricum	Affiliated forest	261	33.7	35.3	32.1	3.2	44.4	47.7	3.3	28.7	24.3	4.4	27.8	29.7	-1.9	26.5	0.6	97.7358	25.9	4.5	36	2	12
96	3	24	5	broadleaf	Tiliaceae	Acer mandshuricum	Affiliated forest	261	33.7	35.3	32.1	3.2	44.4	47.7	3.3	28.7	24.3	4.4	27.9	29.45	-1.55	26.5	0.6	97.7358	25.9	6	36.5	2	14.4
96	3	24	5	broadleaf	Rosaseae	Crataegus pinnatifida	Affiliated forest	261	33.7	35.3	32.1	3.2	44.4	47.7	3.3	28.7	24.3	4.4	22	27.05	-5.05	26.5	0.6	97.7358	25.9	4	25	0.5
96	3	24	5	broadleaf	Rosaseae	Malus baccata	Affiliated forest	261	33.7	35.3	32.1	3.2	44.4	47.7	3.3	28.7	24.3	4.4	28.1	27.15	0.95	26.5	0.6	97.7358	25.9	4.8	38.5	0.1
98	3	10	5	Conifer	Pinaceae	Picea koraiensis	Roadside forest	210	30.1	30.9	29.3	1.6	52.6	56.3	3.7	32.2	26.3	5.9	27	27.2	-0.2	8.7	1.4	83.908	7.3	6	49	1.9	9
98	3	10	5	broadleaf	Juglaceae	Quercus wutaishansea	Roadside forest	210	30.1	30.9	29.3	1.6	52.6	56.3	3.7	32.2	26.3	5.9	22.3	26.95	-4.65	8.7	1.4	83.908	7.3	10.2	79.5	2.6	12.8
98	3	10	5	broadleaf	Rosaseae	Prunus maackii	Roadside forest	210	30.1	30.9	29.3	1.6	52.6	56.3	3.7	32.2	26.3	5.9	22.5	24.9	-2.4	8.7	1.4	83.908	7.3	2.5	20.5	3	22
98	3	10	5	broadleaf	Betulaceae	Betula platyphylla	Roadside forest	210	30.1	30.9	29.3	1.6	52.6	56.3	3.7	32.2	26.3	5.9	23	24.6	-1.6	8.7	1.4	83.908	7.3	11	45	5.1	14
95	2	24	5	Conifer	Pinaceae	Picea koraiensis	Affiliated forest	170	34.2	36.4	32	4.4	37.2	45.6	8.4	25.7	25.9	-0.2	27.7	26.75	0.95	44.7	5.9	86.8009	38.8	5.5	43	1.4	11.9
95	2	24	5	Conifer	Pinaceae	Picea koraiensis	Affiliated forest	170	34.2	36.4	32	4.4	37.2	45.6	8.4	25.7	25.9	-0.2	27.6	24.65	2.95	44.7	5.9	86.8009	38.8	5.3	42	1.5	20
95	2	24	5	broadleaf	Rosaseae	Prunus persica	Affiliated forest	170	34.2	36.4	32	4.4	37.2	45.6	8.4	25.7	25.9	-0.2	30	29.85	0.15	44.7	5.9	86.8009	38.8	5	57	2	36
95	2	24	5	broadleaf	Rosaseae	Prunus persica	Affiliated forest	170	34.2	36.4	32	4.4	37.2	45.6	8.4	25.7	25.9	-0.2	29.3	29.4	-0.1	44.7	5.9	86.8009	38.8	4.6	48.5	1.6	32.4
99	3	10	5	broadleaf	Saliaceae	popular spp	Roadside forest	217	28.55	29	28.1	0.9	54.9	56.7	1.8	29.5	28	1.5	23.6	28	-4.4	3.7	1.3	64.8649	2.4	12	79	2.1	16
99	3	10	5	broadleaf	Saliaceae	popular spp	Roadside forest	217	28.55	29	28.1	0.9	54.9	56.7	1.8	29.5	28	1.5	24.4	25.45	-1.05	3.7	1.3	64.8649	2.4	10	39.5	2	7.2
99	3	10	5	broadleaf	Tiliaceae	Acer mono	Roadside forest	217	28.55	29	28.1	0.9	54.9	56.7	1.8	29.5	28	1.5	23.4	24.9	-1.5	3.7	1.3	64.8649	2.4	8	33	3.4	12.8
99	3	10	5	Conifer	Pinaceae	Larix spp	Roadside forest	217	28.55	29	28.1	0.9	54.9	56.7	1.8	29.5	28	1.5	21.9	25.1	-3.2	3.7	1.3	64.8649	2.4	7	23	1.4	5.3
112	4	10	5	broadleaf	Betulaceae	Betula platyphylla	Landscape forest	232	33	35.5	30.5	5	50.7	63.1	12.4	23.8	26	-2.2	24.9	25.7	-0.8	87.4	12.6	85.5835	74.8	5.3	26.8	2.2	10.2
112	4	10	5	broadleaf	Rosaseae	Prunus wilsonii	Landscape forest	232	33	35.5	30.5	5	50.7	63.1	12.4	23.8	26	-2.2	25.4	26.95	-1.55	87.4	12.6	85.5835	74.8	5.2	17.8	1.2	2.2
112	4	10	5	broadleaf	Other	Catalpa orata	Landscape forest	232	33	35.5	30.5	5	50.7	63.1	12.4	23.8	26	-2.2	23.8	25.3	-1.5	87.4	12.6	85.5835	74.8	5	31	1.85	5.8
112	4	10	5	broadleaf	Other	Catalpa orata	Landscape forest	232	33	35.5	30.5	5	50.7	63.1	12.4	23.8	26	-2.2	20.7	23.35	-2.65	87.4	12.6	85.5835	74.8	4.3	29.6	2.5	5.8
107	3	10	5	broadleaf	Other	Tilia amurensis	Landscape forest	221	31.1	35.1	27.1	8		70	-17.1	21.7	22.8	-1.1	24.5	24.65	-0.15	41.8	3.4	91.866	38.4	6.8	37.2	2.4	12.8
107	3	10	5	Conifer	Pinaceae	Picea koraiensis	Landscape forest	221	31.1	35.1	27.1	8		70	-17.1	21.7	22.8	-1.1	23.7	24.3	-0.6	41.8	3.4	91.866	38.4	6.6	54	1.2	12
107	3	10	5	broadleaf	Tiliaceae	Acer mandshuricum	Landscape forest	221	31.1	35.1	27.1	8		70	-17.1	21.7	22.8	-1.1	24.4	23.95	0.45	41.8	3.4	91.866	38.4	6.6	35.2	1.1	26.9
107	3	10	5	Conifer	Pinaceae	Pinus tabuliformis var. mukdensis	Landscape forest	221	31.1	35.1	27.1	8		70	-17.1	21.7	22.8	-1.1	23.2	22.95	0.25	41.8	3.4	91.866	38.4	5.4	48	1.9	25.6
113	4	24	5	broadleaf	Saliaceae	Salix spp	Landscape forest	250	31.5	32.9	30.1	2.8	56.9	71.6	14.7	25.5	24.4	1.1	23	24.75	-1.75	71.7	8.9	87.5872	62.8	5	74.2	1.8	5.8
113	4	24	5	broadleaf	Rosaseae	Prunus cerasiferacv	Landscape forest	250	31.5	32.9	30.1	2.8	56.9	71.6	14.7	25.5	24.4	1.1	26.6	27.55	-0.95	71.7	8.9	87.5872	62.8	2.3	9.2	0.2	1.6
113	4	24	5	broadleaf	Rosaseae	Prunus wilsonii	Landscape forest	250	31.5	32.9	30.1	2.8	56.9	71.6	14.7	25.5	24.4	1.1	24.5	26.85	-2.35	71.7	8.9	87.5872	62.8	3.5	13.2	1	1.6
113	4	24	5	Conifer	Pinaceae	Picea koraiensis	Landscape forest	250	31.5	32.9	30.1	2.8	56.9	71.6	14.7	25.5	24.4	1.1	21.1	26.55	-5.45	71.7	8.9	87.5872	62.8	3.9	42	0.1	1.6
116	1	60	3	broadleaf	Betulaceae	Betula platyphylla	Landscape forest	239	28.95	29.5	28.4	1.1	67.3	69.5	2.2	27.4	24.8	2.6	19.7	23.4	-3.7	12.5	3.5	72	9	5.6	30.5	1.9	9.6
116	1	60	3	broadleaf	Saliaceae	popular spp	Landscape forest	239	28.95	29.5	28.4	1.1	67.3	69.5	2.2	27.4	24.8	2.6	23.5	22.85	0.65	12.5	3.5	72	9	18	218	3.3	124.8
116	1	60	3	broadleaf	Saliaceae	Salix spp	Landscape forest	239	28.95	29.5	28.4	1.1	67.3	69.5	2.2	27.4	24.8	2.6	23.6	23.8	-0.2	12.5	3.5	72	9	10.2	77.3	2.7	51.2
116	1	60	3	Conifer	Pinaceae	Pinus tabuliformis var. mukdensis	Landscape forest	239	28.95	29.5	28.4	1.1	67.3	69.5	2.2	27.4	24.8	2.6	23.7	24.15	-0.45	12.5	3.5	72	9	8.6	48.3	2.5	19.2
108	3	10	5	broadleaf	Betulaceae	Betula platyphylla	Landscape forest	229	28.1	29.9	26.3	3.6	66.9	73.7	6.8	21.9	21.1	0.8	25.5	24.55	0.95	42	5.4	87.1429	36.6	9.6	40.4	1.9	19.2
108	3	10	5	broadleaf	Betulaceae	Betula platyphylla	Landscape forest	229	28.1	29.9	26.3	3.6	66.9	73.7	6.8	21.9	21.1	0.8	25.4	24.55	0.85	42	5.4	87.1429	36.6	11	47.3	1.8	9.6
108	3	10	5	broadleaf	Betulaceae	Betula platyphylla	Landscape forest	229	28.1	29.9	26.3	3.6	66.9	73.7	6.8	21.9	21.1	0.8	24.7	24.15	0.55	42	5.4	87.1429	36.6	6.4	33.6	2	10.2
108	3	10	5	Conifer	Pinaceae	Picea koraiensis	Landscape forest	229	28.1	29.9	26.3	3.6	66.9	73.7	6.8	21.9	21.1	0.8	21.8	23.95	-2.15	42	5.4	87.1429	36.6	5.5	28.8	0.9	7.7
109	3	10	5	broadleaf	Rosaseae	Armeniaca vulgaris	Landscape forest	219	26.7	28.6	24.8	3.8	75.2	84.7	9.5	23.4	22.7	0.7	21.2	22.7	-1.5	30.4	1.3	95.7237	29.1	5.2	28.2	0.8	7.7
109	3	10	5	Conifer	Pinaceae	Picea koraiensis	Landscape forest	219	26.7	28.6	24.8	3.8	75.2	84.7	9.5	23.4	22.7	0.7	22.9	23.65	-0.75	30.4	1.3	95.7237	29.1	4.3	41.9	1.4	5.8
109	3	10	5	broadleaf	Other	Tilia amurensis	Landscape forest	219	26.7	28.6	24.8	3.8	75.2	84.7	9.5	23.4	22.7	0.7	19.5	22.45	-2.95	30.4	1.3	95.7237	29.1	5.2	1	2	9
109	3	10	5	broadleaf	Other	Tilia mandshurica	Landscape forest	219	26.7	28.6	24.8	3.8	75.2	84.7	9.5	23.4	22.7	0.7	22.2	21.95	0.25	30.4	1.3	95.7237	29.1	6.8	4	1.6	2.6
110	3	10	5	broadleaf	Saliaceae	山Populus spp	Landscape forest	235	32.45	34.9	30	4.9	60.3	63.5	3.2	22.5	22.4	0.1	21	22.7	-1.7	75.9	10.8	85.7708	65.1	5.1	98	13.6	41
110	3	10	5	broadleaf	Saliaceae	山Populus spp	Landscape forest	235	32.45	34.9	30	4.9	60.3	63.5	3.2	22.5	22.4	0.1	21.7	21.5	0.2	75.9	10.8	85.7708	65.1	4.3	84.8	13.6	16
110	3	10	5	broadleaf	Other	Phellodendron amurense	Landscape forest	235	32.45	34.9	30	4.9	60.3	63.5	3.2	22.5	22.4	0.1	19.4	21.4	-2	75.9	10.8	85.7708	65.1	5.4	22.6	2.1	3.8
110	3	10	5	Conifer	Pinaceae	Picea koraiensis	Landscape forest	235	32.45	34.9	30	4.9	60.3	63.5	3.2	22.5	22.4	0.1	21.1	21.8	-0.7	75.9	10.8	85.7708	65.1	3.6	35.8	0.6	10.2
111	3	10	5	broadleaf	Leguminoseae	Albizia kalkora	Landscape forest	216	25.95	26.8	25.1	1.7	72.1	76.4	4.3	25.1	23.6	1.5	22.9	23.4	-0.5	15.1	3.1	79.4702	12	7.2	35.2	1.86	26.9
111	3	10	5	Conifer	Pinaceae	Picea koraiensis	Landscape forest	216	25.95	26.8	25.1	1.7	72.1	76.4	4.3	25.1	23.6	1.5	22.8	23.15	-0.35	15.1	3.1	79.4702	12	6.3	42.9	1.1	10.2
111	3	10	5	Conifer	Pinaceae	Picea koraiensis	Landscape forest	216	25.95	26.8	25.1	1.7	72.1	76.4	4.3	25.1	23.6	1.5	23.2	23.4	-0.2	15.1	3.1	79.4702	12	14.3	42.9	1.2	13.4
111	3	10	5	broadleaf	Tiliaceae	Acer mono	Landscape forest	216	25.95	26.8	25.1	1.7	72.1	76.4	4.3	25.1	23.6	1.5	22.9	23.25	-0.35	15.1	3.1	79.4702	12	7.6	38.9	1.9	13.4
114	3	10	3	broadleaf	Rosaseae	Armeniaca vulgaris	Affiliated forest	230	32.45	35.3	29.6	5.7	55.2	67.3	12.1	22.4	24.4	-2	21.3	22.5	-1.2	47.1	8.5	81.9533	38.6	5.2	57.9	1.7	12.8
114	3	10	3	broadleaf	Rosaseae	Armeniaca vulgaris	Affiliated forest	230	32.45	35.3	29.6	5.7	55.2	67.3	12.1	22.4	24.4	-2	21.8	21.3	0.5	47.1	8.5	81.9533	38.6	4.8	49	1.6	17.2
114	3	10	3	Conifer	Pinaceae	Abies spp	Affiliated forest	230	32.45	35.3	29.6	5.7	55.2	67.3	12.1	22.4	24.4	-2	23.7	23	0.7	47.1	8.5	81.9533	38.6	7.5	63.8	1.5	26.9
114	3	10	3	Conifer	Other	Sabina chinensis	Affiliated forest	230	32.45	35.3	29.6	5.7	55.2	67.3	12.1	22.4	24.4	-2	24.6	22.3	2.3	47.1	8.5	81.9533	38.6	5.9	52.7	0.1	13.4
117	3	60	2	broadleaf	Tiliaceae	Acer mandshuricum	Landscape forest	231	30.4	31.8	29	2.8	68.4	69.3	0.9	21.7	22.1	-0.4	25.8	25.5	0.3	42.5	15.8	62.8235	26.7	5.2	22.5	1.9	6.5
115	2	24	3	broadleaf	Betulaceae	Betula platyphylla	Affiliated forest	221	29.45	30.4	28.5	1.9	55.7	62	6.3	26.2	23.6	2.6	22.9	23.15	-0.25	33.5	2.9	91.3433	30.6	6.8	26.4	1.7	25.6
115	2	24	3	broadleaf	Betulaceae	Betula platyphylla	Affiliated forest	221	29.45	30.4	28.5	1.9	55.7	62	6.3	26.2	23.6	2.6	24.4	22.75	1.65	33.5	2.9	91.3433	30.6	8.8	23.8	1.8	15.4
115	2	24	3	broadleaf	Ulmaceae	Ulmus spp	Affiliated forest	221	29.45	30.4	28.5	1.9	55.7	62	6.3	26.2	23.6	2.6	20.8	23.3	-2.5	33.5	2.9	91.3433	30.6	2.7	36.6	1.9	10.9
115	2	24	3	Conifer	Pinaceae	Picea koraiensis	Affiliated forest	221	29.45	30.4	28.5	1.9	55.7	62	6.3	26.2	23.6	2.6	20.4	24.1	-3.7	33.5	2.9	91.3433	30.6	4.8	32.4	0.2	10.9
97	4	24	5	broadleaf	Saliaceae	popular spp	Roadside forest	204	31.1	31.8	30.4	1.4	43.3	49	5.7	27.8	22.2	5.6	26.6	26.95	-0.35	4.6	0.4	91.3043	4.2	11	86	5	64
97	4	24	5	broadleaf	Saliaceae	popular spp	Roadside forest	204	31.1	31.8	30.4	1.4	43.3	49	5.7	27.8	22.2	5.6	26.1	26	0.1	4.6	0.4	91.3043	4.2	11	77	5	61.4
97	4	24	5	broadleaf	Saliaceae	popular spp	Roadside forest	204	31.1	31.8	30.4	1.4	43.3	49	5.7	27.8	22.2	5.6	25.7	25.8	-0.1	4.6	0.4	91.3043	4.2	12	90.5	4	56
97	4	24	5	broadleaf	Saliaceae	popular spp	Roadside forest	204	31.1	31.8	30.4	1.4	43.3	49	5.7	27.8	22.2	5.6	25.2	23.3	1.9	4.6	0.4	91.3043	4.2	12.5	96	5	61.4
117	3	60	2	broadleaf	Tiliaceae	Acer mandshuricum	Landscape forest	231	30.4	31.8	29	2.8	68.4	69.3	0.9	21.7	22.1	-0.4	25.3	25.4	-0.1	42.5	15.8	62.8235	26.7	8.1	33.6	2.75	5.8
117	3	60	2	broadleaf	Tiliaceae	Acer mandshuricum	Landscape forest	231	30.4	31.8	29	2.8	68.4	69.3	0.9	21.7	22.1	-0.4	25.5	25.85	-0.35	42.5	15.8	62.8235	26.7	3.9	29.4	2.1	5.8
117	3	60	2	Conifer	Pinaceae	Picea spp	Landscape forest	231	30.4	31.8	29	2.8	68.4	69.3	0.9	21.7	22.1	-0.4	24.5	24.15	0.35	42.5	15.8	62.8235	26.7	5.5	43.8	1.7	10.2
118	3	60	2	broadleaf	Rosaseae	Armeniaca vulgaris	Landscape forest	225	28.3	28.8	27.8	1	65.6	73.4	7.8	21.2	22.7	-1.5	23.3	23.3	0	10.2	2.7	73.5294	7.5	5.2	38	0.9	17.9
123	2	60	2	broadleaf	Saliaceae	Salix spp	Affiliated forest	246	28.8	29.1	28.5	0.6	67.3	68.1	0.8	23.1	22.9	0.2	25.8	24.9	0.9	21.2	8.1	61.7925	13.1	10.3	131.6	2.1	92.2
123	2	60	2	broadleaf	Saliaceae	Salix spp	Affiliated forest	246	28.8	29.1	28.5	0.6	67.3	68.1	0.8	23.1	22.9	0.2	25.8	25.45	0.35	21.2	8.1	61.7925	13.1	11	144	2.4	76.8
123	2	60	2	broadleaf	Rosaseae	Armeniaca vulgaris	Affiliated forest	246	28.8	29.1	28.5	0.6	67.3	68.1	0.8	23.1	22.9	0.2	25.5	23.95	1.55	21.2	8.1	61.7925	13.1	7.8	35	1.4	6.6
123	2	60	2	broadleaf	Rosaseae	Armeniaca vulgaris	Affiliated forest	246	28.8	29.1	28.5	0.6	67.3	68.1	0.8	23.1	22.9	0.2	25.3	24.45	0.85	21.2	8.1	61.7925	13.1	3.7	55.2	0.7	19.2
124	2	60	2	broadleaf	Rosaseae	Armeniaca vulgaris	Affiliated forest	250	31.4	32.6	30.2	2.4	58.7	67.8	9.1	23.9	25.4	-1.5	25.9	26.15	-0.25	34.2	8.9	73.9766	25.3	3.9	46.8	0.6	8.6
124	2	60	2	broadleaf	Other	Catalpa orata	Affiliated forest	250	31.4	32.6	30.2	2.4	58.7	67.8	9.1	23.9	25.4	-1.5	26	28.35	-2.35	34.2	8.9	73.9766	25.3	4.3	27.2	1.6	6.4
124	2	60	2	Conifer	Pinaceae	Picea koraiensis	Affiliated forest	250	31.4	32.6	30.2	2.4	58.7	67.8	9.1	23.9	25.4	-1.5	26.1	26.75	-0.65	34.2	8.9	73.9766	25.3	5	64	1.91	20.2
124	2	60	2	broadleaf	Rosaseae	Prunus persica	Affiliated forest	250	31.4	32.6	30.2	2.4	58.7	67.8	9.1	23.9	25.4	-1.5	24.9	25.55	-0.65	34.2	8.9	73.9766	25.3	2.8	24	0.7	12.8
118	3	60	2	broadleaf	Saliaceae	popular spp	Landscape forest	225	28.3	28.8	27.8	1	65.6	73.4	7.8	21.2	22.7	-1.5	23.8	23.65	0.15	10.2	2.7	73.5294	7.5	14	183	4.9	99.8
118	3	60	2	broadleaf	Saliaceae	Salix spp	Landscape forest	225	28.3	28.8	27.8	1	65.6	73.4	7.8	21.2	22.7	-1.5	23.8	24.55	-0.75	10.2	2.7	73.5294	7.5	10.6	55.6	1.8	9.6
118	3	60	2	Conifer	Pinaceae	Pinus sylvestrys var mongolica	Landscape forest	225	28.3	28.8	27.8	1	65.6	73.4	7.8	21.2	22.7	-1.5	24.6	24.15	0.45	10.2	2.7	73.5294	7.5	6.7	42.2	1.65	19.2
119	3	60	2	broadleaf	Saliaceae	Salix spp	Landscape forest	230	32.05	34.5	29.6	4.9	61.2	71	9.8	22.5	23.3	-0.8	24.3	24.35	-0.05	71.5	12.4	82.6573	59.1	11.2	42.3	2.9	13.4
119	3	60	2	broadleaf	Saliaceae	Salix spp	Landscape forest	230	32.05	34.5	29.6	4.9	61.2	71	9.8	22.5	23.3	-0.8	23.3	24.4	-1.1	71.5	12.4	82.6573	59.1	8	64.5	2.05	10.2
119	3	60	2	broadleaf	Rosaseae	Prunus maackii	Landscape forest	230	32.05	34.5	29.6	4.9	61.2	71	9.8	22.5	23.3	-0.8	25	24.85	0.15	71.5	12.4	82.6573	59.1	7.1	29.2	1.9	22.4
119	3	60	2	broadleaf	Rosaseae	Prunus maackii	Landscape forest	230	32.05	34.5	29.6	4.9	61.2	71	9.8	22.5	23.3	-0.8	25.2	24.55	0.65	71.5	12.4	82.6573	59.1	7.5	29.2	1.9	19.2
120	3	60	2	broadleaf	Rosaseae	Prunus maackii	Roadside forest	246	30.85	32.8	28.9	3.9	63.1	66.8	3.7	25.5	25	0.5	26	23.65	2.35	42.8	7.9	81.5421	34.9	10.9	99.6	2.7	81.6
120	3	60	2	broadleaf	Rosaseae	Prunus maackii	Roadside forest	246	30.85	32.8	28.9	3.9	63.1	66.8	3.7	25.5	25	0.5	26.8	25.3	1.5	42.8	7.9	81.5421	34.9	13.6	121.2	2.9	105.6
120	3	60	2	broadleaf	Saliaceae	Salix spp	Roadside forest	246	30.85	32.8	28.9	3.9	63.1	66.8	3.7	25.5	25	0.5	25.2	24.65	0.55	42.8	7.9	81.5421	34.9	10	124.8	3.3	61.4
120	3	60	2	broadleaf	Saliaceae	popular spp	Roadside forest	246	30.85	32.8	28.9	3.9	63.1	66.8	3.7	25.5	25	0.5	24.3	25.85	-1.55	42.8	7.9	81.5421	34.9	8.7	107.8	4.4	16
121	3	60	2	broadleaf	Ulmaceae	Ulmus pumila cv.jinye	Landscape forest	231	33.75	35	32.5	2.5	58.7	66.4	7.7	24.8	25.2	-0.4	25.4	27.55	-2.15	75.2	18.1	75.9309	57.1	3.6	23	1.7	49.3
121	3	60	2	broadleaf	Tiliaceae	Acer negundo	Landscape forest	231	33.75	35	32.5	2.5	58.7	66.4	7.7	24.8	25.2	-0.4	21.2	26.9	-5.7	75.2	18.1	75.9309	57.1	6.9	70.4	2.9	8
121	3	60	2	Conifer	Pinaceae	Picea koraiensis	Landscape forest	231	33.75	35	32.5	2.5	58.7	66.4	7.7	24.8	25.2	-0.4	25.1	26.1	-1	75.2	18.1	75.9309	57.1	5.8	46	1.55	11.5
121	3	60	2	broadleaf	Saliaceae	popular spp	Landscape forest	231	33.75	35	32.5	2.5	58.7	66.4	7.7	24.8	25.2	-0.4	25.4	25.85	-0.45	75.2	18.1	75.9309	57.1	7.9	135	3.7	5.8
122	3	60	2	Conifer	Pinaceae	Picea koraiensis	Affiliated forest	246	30.1	30.1	30.1	0	66.3	67.8	1.5	26.4	25.4	1	28.4	27.4	1	20.8	7.9	62.0192	12.9	4.4	37.2	1.5	5.8
122	3	60	2	broadleaf	Rosaseae	Prunus spp.	Affiliated forest	246	30.1	30.1	30.1	0	66.3	67.8	1.5	26.4	25.4	1	25.9	25.7	0.2	20.8	7.9	62.0192	12.9	2.8	16	0.7	4.8
122	3	60	2	broadleaf	Rosaseae	Malus asinatica	Affiliated forest	246	30.1	30.1	30.1	0	66.3	67.8	1.5	26.4	25.4	1	23	26.05	-3.05	20.8	7.9	62.0192	12.9	2.1	26.8	0.4	3.4
122	3	60	2	broadleaf	Saliaceae	popular spp	Affiliated forest	246	30.1	30.1	30.1	0	66.3	67.8	1.5	26.4	25.4	1	26.5	27.6	-1.1	20.8	7.9	62.0192	12.9	6.5	26.2	1.85	6.4
125	2	60	2	broadleaf	Saliaceae	popular spp	Roadside forest	308	30.5	30.7	30.3	0.4	63.8	66	2.2	30.9	31.3	-0.4	25.3	26.1	-0.8	14.2	9	36.6197	5.2	11	80	3.5	57.6
125	2	60	2	broadleaf	Saliaceae	popular spp	Roadside forest	308	30.5	30.7	30.3	0.4	63.8	66	2.2	30.9	31.3	-0.4	25.3	26.45	-1.15	14.2	9	36.6197	5.2	11.8	29.2	3.7	7.2
125	2	60	2	broadleaf	Saliaceae	Salix spp	Roadside forest	308	30.5	30.7	30.3	0.4	63.8	66	2.2	30.9	31.3	-0.4	25.6	25.95	-0.35	14.2	9	36.6197	5.2	11	62.4	2.2	31.4
125	2	60	2	broadleaf	Saliaceae	Salix spp	Roadside forest	308	30.5	30.7	30.3	0.4	63.8	66	2.2	30.9	31.3	-0.4	26.2	25.05	1.15	14.2	9	36.6197	5.2	14	174	2.7	144.2
126	2	60	2	Conifer	Pinaceae	Pinus tabuliformis var. mukdensis	Landscape forest	242	29.5	30.4	28.6	1.8	67.8	72.1	4.3	25	23.3	1.7	28.3	26.75	1.55	14.4	1.5	89.5833	12.9	7.8	52	1.87	19.2
126	2	60	2	broadleaf	Saliaceae	Salix spp	Landscape forest	242	29.5	30.4	28.6	1.8	67.8	72.1	4.3	25	23.3	1.7	24.7	22.85	1.85	14.4	1.5	89.5833	12.9	8.5	109.6	3.2	126.7
126	2	60	2	broadleaf	Saliaceae	Salix spp	Landscape forest	242	29.5	30.4	28.6	1.8	67.8	72.1	4.3	25	23.3	1.7	24.8	24.25	0.55	14.4	1.5	89.5833	12.9	8.4	87.8	2.9	126.7
126	2	60	2	Conifer	Pinaceae	Picea koraiensis	Landscape forest	242	29.5	30.4	28.6	1.8	67.8	72.1	4.3	25	23.3	1.7	26.3	28.1	-1.8	14.4	1.5	89.5833	12.9	3.2	32.2	1.55	4.8
129	2	60	5	broadleaf	Saliaceae	Salix spp	Landscape forest	203	30.8	31.8	29.8	2	66.2	73.7	7.5	23.1	23.3	-0.2	26.5	27.15	-0.65	50.6	14.6	71.1462	36	12	74.2	3.5	19.2
129	2	60	5	broadleaf	Rosaseae	Prunus persica	Landscape forest	203	30.8	31.8	29.8	2	66.2	73.7	7.5	23.1	23.3	-0.2	27.5	27.5	0	50.6	14.6	71.1462	36	8.6	38.4	2.1	10.2
129	2	60	5	broadleaf	Rosaseae	Malus baccata	Landscape forest	203	30.8	31.8	29.8	2	66.2	73.7	7.5	23.1	23.3	-0.2	26.3	28.25	-1.95	50.6	14.6	71.1462	36	6.8	27	1.8	10.2
129	2	60	5	Conifer	Pinaceae	Picea spp	Landscape forest	203	30.8	31.8	29.8	2	66.2	73.7	7.5	23.1	23.3	-0.2	25.6	26.8	-1.2	50.6	14.6	71.1462	36	1.3	48	1.3	9.1
130	2	60	5	broadleaf	Saliaceae	Populus spp	Landscape forest	210	33.9	36	31.8	4.2	59.2	64.7	5.5	21.6	29.3	-7.7	24.1	27.25	-3.15	65.4	16.8	74.3119	48.6	11	32.2	3.3	13.8
130	2	60	5	broadleaf	Rosaseae	Armeniaca vulgaris	Landscape forest	210	33.9	36	31.8	4.2	59.2	64.7	5.5	21.6	29.3	-7.7	26.6	29.85	-3.25	65.4	16.8	74.3119	48.6	2.3	16.8	0.5	3.4
130	2	60	5	broadleaf	Ulmaceae	Ulmus spp	Landscape forest	210	33.9	36	31.8	4.2	59.2	64.7	5.5	21.6	29.3	-7.7	26	27.15	-1.15	65.4	16.8	74.3119	48.6	2.6	26.4	2.3	3.8
130	2	60	5	Conifer	Pinaceae	Picea koraiensis	Landscape forest	210	33.9	36	31.8	4.2	59.2	64.7	5.5	21.6	29.3	-7.7	23.5	26.8	-3.3	65.4	16.8	74.3119	48.6	2.5	32	0.4	5.5
131	2	114	5	Conifer	Pinaceae	Picea spp	Landscape forest	215	34.35	35.7	33	2.7	62.7	69.5	6.8	32.8	26.3	6.5	21.6	28.85	-7.25	82.4	17.4	78.8835	65	2.3	21.6	0.4	2.9
131	2	114	5	Conifer	Pinaceae	Picea spp	Landscape forest	215	34.35	35.7	33	2.7	62.7	69.5	6.8	32.8	26.3	6.5	23.8	28.15	-4.35	82.4	17.4	78.8835	65	2.8	21.6	0.5	5.5
131	2	114	5	broadleaf	Ulmaceae	Ulmus pumila cv.jinye	Landscape forest	215	34.35	35.7	33	2.7	62.7	69.5	6.8	32.8	26.3	6.5	28.1	29.9	-1.8	82.4	17.4	78.8835	65	3	26	2.7	3.5
131	2	114	5	broadleaf	Ulmaceae	Ulmus spp	Landscape forest	215	34.35	35.7	33	2.7	62.7	69.5	6.8	32.8	26.3	6.5	29.6	29.85	-0.25	82.4	17.4	78.8835	65	3	32	2.7	7.3
132	2	60	4	broadleaf	Saliaceae	Salix spp	Landscape forest	223	34.2	35.1	33.3	1.8	61.2	63.7	2.5	27.3	24.6	2.7	26.7	28.65	-1.95	70.4	17.7	74.858	52.7	8.5	61.2	2.6	28.8
132	2	60	4	Conifer	Pinaceae	Picea spp	Landscape forest	223	34.2	35.1	33.3	1.8	61.2	63.7	2.5	27.3	24.6	2.7	29.1	28.9	0.2	70.4	17.7	74.858	52.7	4.8	33	1.65	7.2
132	2	60	4	broadleaf	Leguminoseae	Albizia kalkora	Landscape forest	223	34.2	35.1	33.3	1.8	61.2	63.7	2.5	27.3	24.6	2.7	28.8	27.95	0.85	70.4	17.7	74.858	52.7	8.5	60.2	1.85	7.2
132	2	60	4	broadleaf	Rosaseae	Armeniaca vulgaris	Landscape forest	223	34.2	35.1	33.3	1.8	61.2	63.7	2.5	27.3	24.6	2.7	25.8	28.25	-2.45	70.4	17.7	74.858	52.7	7	25.2	1.45	35.2
133	2	24	4	broadleaf	Rosaseae	Armeniaca vulgaris	Landscape forest	208	35.9	37	34.8	2.2	49.1	61.2	12.1	27	27.4	-0.4	27.3	25.6	1.7	53.8	8.7	83.829	45.1	7.3	37.2	1.5	15.4
133	2	24	4	Conifer	Pinaceae	Picea koraiensis	Landscape forest	208	35.9	37	34.8	2.2	49.1	61.2	12.1	27	27.4	-0.4	27.4	29.35	-1.95	53.8	8.7	83.829	45.1	6.9	61	1.8	16
133	2	24	4	broadleaf	Ulmaceae	Ulmus pumila cv.jinye	Landscape forest	208	35.9	37	34.8	2.2	49.1	61.2	12.1	27	27.4	-0.4	26.1	33.35	-7.25	53.8	8.7	83.829	45.1	3.8	21	1.8	5.8
133	2	24	4	broadleaf	Rosaseae	Prunus wilsonii	Landscape forest	208	35.9	37	34.8	2.2	49.1	61.2	12.1	27	27.4	-0.4	28.6	30.05	-1.45	53.8	8.7	83.829	45.1	3.1	19	1.8	2.6
135	2	24	5	broadleaf	Tiliaceae	Acer negundo	Landscape forest	214	33.85	35.7	32	3.7	56.4	61.3	4.9	27	27.9	-0.9	29.9	28.5	1.4	41.5	11.2	73.012	30.3	10.9	38.2	2.6	23
135	2	24	5	broadleaf	Tiliaceae	Acer negundo	Landscape forest	214	33.85	35.7	32	3.7	56.4	61.3	4.9	27	27.9	-0.9	29.7	28.2	1.5	41.5	11.2	73.012	30.3	8.3		3.3	26.9
135	2	24	5	broadleaf	Rosaseae	Prunus cerasiferacv	Landscape forest	214	33.85	35.7	32	3.7	56.4	61.3	4.9	27	27.9	-0.9	28.7	28.7	0	41.5	11.2	73.012	30.3	3.2	13.8	0.3	7.7
135	2	24	5	broadleaf	Saliaceae	Salix spp	Landscape forest	214	33.85	35.7	32	3.7	56.4	61.3	4.9	27	27.9	-0.9	24.1	27.75	-3.65	41.5	11.2	73.012	30.3	8.6	72.6	3.1	46.1
136	2	10	5	broadleaf	Saliaceae	Salix spp	Landscape forest	204	33.05	34.3	31.8	2.5	62.2	65.1	2.9	29.5	26.9	2.6	24.1	28.15	-4.05	46.1	13.3	71.1497	32.8	8.7	44.2	3.3	12.5
136	2	10	5	broadleaf	Saliaceae	Salix spp	Landscape forest	204	33.05	34.3	31.8	2.5	62.2	65.1	2.9	29.5	26.9	2.6	27.7	27.6	0.1	46.1	13.3	71.1497	32.8	8.7	23	4.7	10.2
136	2	10	5	broadleaf	Saliaceae	Salix spp	Landscape forest	204	33.05	34.3	31.8	2.5	62.2	65.1	2.9	29.5	26.9	2.6	23.8	27.15	-3.35	46.1	13.3	71.1497	32.8	8.6	46.2	3.3	22.4
136	2	10	5	broadleaf	Saliaceae	Salix spp	Landscape forest	204	33.05	34.3	31.8	2.5	62.2	65.1	2.9	29.5	26.9	2.6	28.1	28.2	-0.1	46.1	13.3	71.1497	32.8	8.4	52	3.4	30.7
140	1	60	3	Conifer	Pinaceae	Pinus tabuliformis var. mukdensis	Landscape forest	235	31.1	32.1	30.1	2	65.2	69.3	4.1	27.3	31.7	-4.4	30.2	28.9	1.3	11.1	2.1	81.0811	9	8.6	65.5	3.7	30.7
137	2	24	5	broadleaf	Saliaceae	Salix spp	Landscape forest	221	32	32.1	31.9	0.2	67.2	68.4	1.2	27.3	26	1.3	27.5	27	0.5	25.3	3.4	86.5613	21.9	10.8	91.2	2.2	40.3
137	2	24	5	broadleaf	Tiliaceae	Acer negundo	Landscape forest	221	32	32.1	31.9	0.2	67.2	68.4	1.2	27.3	26	1.3	27.6	27.6	0	25.3	3.4	86.5613	21.9	10.9	50.8	3.4	46.1
137	2	24	5	broadleaf	Other	Juglans mandshurica	Landscape forest	221	32	32.1	31.9	0.2	67.2	68.4	1.2	27.3	26	1.3	27.7	27.85	-0.15	25.3	3.4	86.5613	21.9	8.5	23	2.2	12.8
137	2	24	5	broadleaf	Rosaseae	Prunus maackii	Landscape forest	221	32	32.1	31.9	0.2	67.2	68.4	1.2	27.3	26	1.3	28	27.6	0.4	25.3	3.4	86.5613	21.9	7.9	36	3.6	7.3
140	1	60	3	broadleaf	Ulmaceae	Ulmus pumila cv.jinye	Landscape forest	235	31.1	32.1	30.1	2	65.2	69.3	4.1	27.3	31.7	-4.4	29.3	28.65	0.65	11.1	2.1	81.0811	9	2.2	16.6	0.8	4.8
140	1	60	3	Conifer	Pinaceae	Abies spp	Landscape forest	235	31.1	32.1	30.1	2	65.2	69.3	4.1	27.3	31.7	-4.4	30.3	29.2	1.1	11.1	2.1	81.0811	9	8.7	61.2	3.5	18.5
140	1	60	3	broadleaf	Other	Rhus typhina	Landscape forest	235	31.1	32.1	30.1	2	65.2	69.3	4.1	27.3	31.7	-4.4	28.8	28.7	0.1	11.1	2.1	81.0811	9	5	15	1.6	16
141	1	60	3	Conifer	Pinaceae	Pinus tabuliformis var. mukdensis	Landscape forest	238	30.05	30.6	29.5	1.1	67.8	71.2	3.4	31.1	30.8	0.3	26.9	26	0.9	7.4	0.7	90.5405	6.7	4.5	52.2	1.86	35.8
141	1	60	3	broadleaf	Ulmaceae	Ulmus pumila	Landscape forest	238	30.05	30.6	29.5	1.1	67.8	71.2	3.4	31.1	30.8	0.3	24.2	26.05	-1.85	7.4	0.7	90.5405	6.7	7.6	40.2	1.9	26.9
141	1	60	3	broadleaf	Leguminoseae	Amorpha futicosa	Landscape forest	238	30.05	30.6	29.5	1.1	67.8	71.2	3.4	31.1	30.8	0.3	23.7	26.3	-2.6	7.4	0.7	90.5405	6.7	8.6	46.6	4.3	36.4
141	1	60	3	broadleaf	Saliaceae	Salix spp	Landscape forest	238	30.05	30.6	29.5	1.1	67.8	71.2	3.4	31.1	30.8	0.3	27.2	26.45	0.75	7.4	0.7	90.5405	6.7	12	67.8	1.85
178	5	0	1	Conifer	Pinaceae	Pinus sylvestrys var mongolica	Landscape forest	202	28.8	30	27.6	2.4	45	48.3	3.3	29.7	30.3	-0.6	15.6	19.25	-3.65	27.5	6.6	76	20.9	8.1	55.4	1.75	7.9
178	5	0	1	Conifer	Pinaceae	Pinus sylvestrys var mongolica	Landscape forest	202	28.8	30	27.6	2.4	45	48.3	3.3	29.7	30.3	-0.6	17.9	18.85	-0.95	27.5	6.6	76	20.9	8.5	53.2	1.8	10.6
178	5	0	1	Conifer	Pinaceae	Pinus sylvestrys var mongolica	Landscape forest	202	28.8	30	27.6	2.4	45	48.3	3.3	29.7	30.3	-0.6	19.2	19.35	-0.15	27.5	6.6	76	20.9	6.3	51.8	1.75	7.7
178	5	0	1	Conifer	Pinaceae	Pinus sylvestrys var mongolica	Landscape forest	202	28.8	30	27.6	2.4	45	48.3	3.3	29.7	30.3	-0.6	19.9	22.1	-2.2	27.5	6.6	76	20.9	7.4	55.7	1.85	9.9
179	5	0	1	broadleaf	Rosaseae	Prunus spp.	Landscape forest	205	27.3	27.9	26.7	1.2	56.6	59	2.4	30.2	29.8	0.4	13.4	23.1	-9.7	25.3	8.6	66.0079	16.7	5	22.2	0.2	6.8
179	5	0	1	broadleaf	Saliaceae	Salix spp	Landscape forest	205	27.3	27.9	26.7	1.2	56.6	59	2.4	30.2	29.8	0.4	16.7	23.5	-6.8	25.3	8.6	66.0079	16.7	3.4	7.2	0.3	6.8
179	5	0	1	broadleaf	Tiliaceae	Acer ginnala	Landscape forest	205	27.3	27.9	26.7	1.2	56.6	59	2.4	30.2	29.8	0.4	8.8	22.4	-13.6	25.3	8.6	66.0079	16.7	3.6	15.7	0.4	4
179	5	0	1	broadleaf	Other	Juglans mandshurica	Landscape forest	205	27.3	27.9	26.7	1.2	56.6	59	2.4	30.2	29.8	0.4	15.1	19.95	-4.85	25.3	8.6	66.0079	16.7	3.3	16	1	3.8
180	5	0	1	broadleaf	Juglaceae	Quercus wutaishansea	Landscape forest	203	28	28.7	27.3	1.4	56.8	61.3	4.5	28.9	29.2	-0.3	21.4	22.8	-1.4	22.9	7.1	68.9956	15.8	8.7	44.5	2	13.2
180	5	0	1	broadleaf	Juglaceae	Quercus wutaishansea	Landscape forest	203	28	28.7	27.3	1.4	56.8	61.3	4.5	28.9	29.2	-0.3	19.5	22.8	-3.3	22.9	7.1	68.9956	15.8	6.5	51.7	2.1	10.6
180	5	0	1	broadleaf	Saliaceae	Salix spp	Landscape forest	203	28	28.7	27.3	1.4	56.8	61.3	4.5	28.9	29.2	-0.3	17.9	23.85	-5.95	22.9	7.1	68.9956	15.8	3.6	19.1	0.1	4.8
180	5	0	1	broadleaf	Saliaceae	Salix spp	Landscape forest	203	28	28.7	27.3	1.4	56.8	61.3	4.5	28.9	29.2	-0.3	13.5	22.2	-8.7	22.9	7.1	68.9956	15.8	3.4	18.1	0.1	8.3
181	5	0	1	broadleaf	Betulaceae	Betula platyphylla	Landscape forest	198	28.8	30.1	27.5	2.6	45.8	54.6	8.8	29.4	29	0.4	13.6	21.75	-8.15	23.4	5.6	76.0684	17.8	5.3	20.4	1.5	2.7
181	5	0	1	broadleaf	Saliaceae	Salix spp	Landscape forest	198	28.8	30.1	27.5	2.6	45.8	54.6	8.8	29.4	29	0.4	20.5	23.95	-3.45	23.4	5.6	76.0684	17.8	11	120.4	1.9	72.7
181	5	0	1	broadleaf	Saliaceae	popular spp	Landscape forest	198	28.8	30.1	27.5	2.6	45.8	54.6	8.8	29.4	29	0.4	18.1	24.15	-6.05	23.4	5.6	76.0684	17.8	11.9	91.2	3.3	49.9
181	5	0	1	broadleaf	Rosaseae	Armeniaca vulgaris	Landscape forest	198	28.8	30.1	27.5	2.6	45.8	54.6	8.8	29.4	29	0.4	20.7	25.8	-5.1	23.4	5.6	76.0684	17.8	3.8	13	1.7	6
182	5	10	1	Conifer	Pinaceae	Pinus sylvestrys var mongolica	Landscape forest	199	27.65	28.8	26.5	2.3	40.1	47.3	7.2	29.5	30.5	-1	22.6	25.1	-2.5	19.8	5.4	72.7273	14.4	6	43.1	1.75	10.6
127	3	24	1	broadleaf	Saliaceae	Salix spp	Affiliated forest	224	29.7	30.6	28.8	1.8	66.5	70.9	4.4	26.9	24.9	2	22.8	27.55	-4.75	13.7	4.5	67.1533	9.2	10.4	40.2	2.6	12.8
127	3	24	1	broadleaf	Saliaceae	popular spp	Affiliated forest	224	29.7	30.6	28.8	1.8	66.5	70.9	4.4	26.9	24.9	2	24.1	24.1	0	13.7	4.5	67.1533	9.2	8.1	2.6	2.9	30.7
127	3	24	1	broadleaf	Rosaseae	Crataegus pinnatifida	Affiliated forest	224	29.7	30.6	28.8	1.8	66.5	70.9	4.4	26.9	24.9	2	23.1	24.35	-1.25	13.7	4.5	67.1533	9.2	6.2	25	1.45	15.4
127	3	24	1	broadleaf	Ulmaceae	Ulmus spp	Affiliated forest	224	29.7	30.6	28.8	1.8	66.5	70.9	4.4	26.9	24.9	2	24.6	24.3	0.3	13.7	4.5	67.1533	9.2	6.4	32.8	1.85	31.4
128	3	24	1	broadleaf	Rosaseae	Prunus spp.	Roadside forest	222	28.7	29.6	27.8	1.8	65.5	72.2	6.7	26.3	26.6	-0.3	25.5	25.8	-0.3	14.5	2.3	84.1379	12.2	2.7	17.4	0.1	6
128	3	24	1	broadleaf	Juglaceae	Quercus wutaishansea	Roadside forest	222	28.7	29.6	27.8	1.8	65.5	72.2	6.7	26.3	26.6	-0.3	26	25.65	0.35	14.5	2.3	84.1379	12.2	4.3	54	2	12.8
128	3	24	1	broadleaf	Saliaceae	Populus spp	Roadside forest	222	28.7	29.6	27.8	1.8	65.5	72.2	6.7	26.3	26.6	-0.3	23.2	24.3	-1.1	14.5	2.3	84.1379	12.2	7.6	42.2	3.8	12.8
128	3	24	1	Conifer	Pinaceae	Pinus sylvestrys var mongolica	Roadside forest	222	28.7	29.6	27.8	1.8	65.5	72.2	6.7	26.3	26.6	-0.3	24.4	25.9	-1.5	14.5	2.3	84.1379	12.2	5.8	38.8	1.1	12.8
138	2	24	3	Conifer	Pinaceae	Pinus sylvestrys var mongolica	Affiliated forest	254	32.95	34.3	31.6	2.7	60.6	65.4	4.8	27	26.1	0.9	30.2	29.6	0.6	24.2	5.2	78.5124	19	6	48.4	2.05	19.2
138	2	24	3	broadleaf	Other	Rhus typhina	Affiliated forest	254	32.95	34.3	31.6	2.7	60.6	65.4	4.8	27	26.1	0.9	29.3	28.6	0.7	24.2	5.2	78.5124	19	5.3	39.4	1.8	8.3
138	2	24	3	broadleaf	Other	Juglans mandshurica	Affiliated forest	254	32.95	34.3	31.6	2.7	60.6	65.4	4.8	27	26.1	0.9	28.5	28.25	0.25	24.2	5.2	78.5124	19	8.3	43	2.14	19.7
138	2	24	3	broadleaf	Leguminoseae	Albizia kalkora	Affiliated forest	254	32.95	34.3	31.6	2.7	60.6	65.4	4.8	27	26.1	0.9	29.4	29.15	0.25	24.2	5.2	78.5124	19	6	41.4	2.2	14.1
182	5	10	1	Conifer	Pinaceae	Pinus sylvestrys var mongolica	Landscape forest	199	27.65	28.8	26.5	2.3	40.1	47.3	7.2	29.5	30.5	-1	21.7	23.85	-2.15	19.8	5.4	72.7273	14.4	6.9	44.8	1.7	10.2
182	5	10	1	broadleaf	Juglaceae	Quercus wutaishansea	Landscape forest	199	27.65	28.8	26.5	2.3	40.1	47.3	7.2	29.5	30.5	-1	21.6	18.4	3.2	19.8	5.4	72.7273	14.4	10.2	58.9	1.75	13.2
182	5	10	1	broadleaf	Juglaceae	Quercus wutaishansea	Landscape forest	199	27.65	28.8	26.5	2.3	40.1	47.3	7.2	29.5	30.5	-1	17.5	19.05	-1.55	19.8	5.4	72.7273	14.4	8.8	51.8	1.75	12.2
183	2	24	3	broadleaf	Betulaceae	Betula platyphylla	Landscape forest	227	24.75	25.5	24	1.5	65.3	66.1	0.8	25.3	24.7	0.6	21.1	21.95	-0.85	9.4	1.5	84.0426	7.9	10.3	26	4.6	18.8
183	2	24	3	broadleaf	Betulaceae	Betula platyphylla	Landscape forest	227	24.75	25.5	24	1.5	65.3	66.1	0.8	25.3	24.7	0.6	20	21.05	-1.05	9.4	1.5	84.0426	7.9	11.8	35.8	3.2	19.2
183	2	24	3	broadleaf	Betulaceae	Betula dahurica	Landscape forest	227	24.75	25.5	24	1.5	65.3	66.1	0.8	25.3	24.7	0.6	19.6	20.4	-0.8	9.4	1.5	84.0426	7.9	14	84.6	3.5	179.2
183	2	24	3	broadleaf	Betulaceae	Betula dahurica	Landscape forest	227	24.75	25.5	24	1.5	65.3	66.1	0.8	25.3	24.7	0.6	18.5	20.6	-2.1	9.4	1.5	84.0426	7.9	15.8	128.2	3.4	76.8
184	2	60	3	Conifer	Pinaceae	Larix spp	Landscape forest	254	24.15	24	24.3	-0.3	70.2	71.5	1.3	24.6	24.1	0.5	18.3	19.35	-1.05	11.8	2.1	82.2034	9.7	16.3	58.9	3	17.6
184	2	60	3	Conifer	Pinaceae	Larix spp	Landscape forest	254	24.15	24	24.3	-0.3	70.2	71.5	1.3	24.6	24.1	0.5	18.2	18.65	-0.45	11.8	2.1	82.2034	9.7	12	57.5	7.8	22.4
184	2	60	3	broadleaf	Leguminoseae	Albizia kalkora	Landscape forest	254	24.15	24	24.3	-0.3	70.2	71.5	1.3	24.6	24.1	0.5	19.1	18.65	0.45	11.8	2.1	82.2034	9.7	10.8	106.2	5.4	30.7
184	2	60	3	broadleaf	Leguminoseae	Albizia kalkora	Landscape forest	254	24.15	24	24.3	-0.3	70.2	71.5	1.3	24.6	24.1	0.5	18.7	18.55	0.15	11.8	2.1	82.2034	9.7	17	101.4	2.6	63.4
185	2	24	3	Conifer	Pinaceae	Larix spp	Landscape forest	245	23.95	24.6	23.3	1.3	69.4	73.4	4	24.5	24.3	0.2	19.7	19.1	0.6	16.8	3.2	80.9524	13.6	14	82.3	9.7	86.2
139	3	60	3	broadleaf	Saliaceae	popular spp	Roadside forest	286	32.4	33.1	31.7	1.4	63.7	67.1	3.4	27.5	32.9	-5.4	28.4	27.4	1	18.4	2.9	84.2391	15.5	11	52	3.4	30.7
139	3	60	3	broadleaf	Saliaceae	popular spp	Roadside forest	286	32.4	33.1	31.7	1.4	63.7	67.1	3.4	27.5	32.9	-5.4	28.6	27.85	0.75	18.4	2.9	84.2391	15.5	10.3		3.5	40.3
139	3	60	3	broadleaf	Rosaseae	Malus asinatica	Roadside forest	286	32.4	33.1	31.7	1.4	63.7	67.1	3.4	27.5	32.9	-5.4	28.1	27.9	0.2	18.4	2.9	84.2391	15.5	4.6	27.4	1	19.2
139	3	60	3	broadleaf	Rosaseae	Malus baccata	Roadside forest	286	32.4	33.1	31.7	1.4	63.7	67.1	3.4	27.5	32.9	-5.4	29.6	29.3	0.3	18.4	2.9	84.2391	15.5	7	26	1.4	19.2
143	5	0	1	broadleaf	Ulmaceae	Ulmus pumila	Ecological welfare forest	220	32.9	38.7	27.1	11.6	56.2	61	4.8	27.3	28.4	-1.1	21.2	20.65	0.55	47.9	10.3	78.4969	37.6	5.8	56	1.2	12.8
143	5	0	1	broadleaf	Ulmaceae	Ulmus pumila	Ecological welfare forest	220	32.9	38.7	27.1	11.6	56.2	61	4.8	27.3	28.4	-1.1	21.8	21.15	0.65	47.9	10.3	78.4969	37.6	6.3	41.4	1.2	9.6
143	5	0	1	broadleaf	Saliaceae	Salix spp	Ecological welfare forest	220	32.9	38.7	27.1	11.6	56.2	61	4.8	27.3	28.4	-1.1	19.1	19.05	0.05	47.9	10.3	78.4969	37.6	14	132.2	2.4	12.8
143	5	0	1	broadleaf	Other	Catalpa orata	Ecological welfare forest	220	32.9	38.7	27.1	11.6	56.2	61	4.8	27.3	28.4	-1.1	22.8	21	1.8	47.9	10.3	78.4969	37.6	3.4	16.2	1.3	3.6
144	5	0	1	broadleaf	Saliaceae	popular spp	Ecological welfare forest	215	30.6	32	29.2	2.8	66.1	64.7	-1.4	28.9	28.7	0.2	23.1	23.5	-0.4	108.7	14.6	86.5685	94.1	4.3	12.8	1.8	2.6
144	5	0	1	broadleaf	Saliaceae	popular spp	Ecological welfare forest	215	30.6	32	29.2	2.8	66.1	64.7	-1.4	28.9	28.7	0.2	21	21.6	-0.6	108.7	14.6	86.5685	94.1	5.3	40	1.6	2.9
144	5	0	1	broadleaf	Ulmaceae	Ulmus pumila	Ecological welfare forest	215	30.6	32	29.2	2.8	66.1	64.7	-1.4	28.9	28.7	0.2	22.7	21.85	0.85	108.7	14.6	86.5685	94.1	7.2	29.6	1	23
144	5	0	1	broadleaf	Ulmaceae	Ulmus pumila	Ecological welfare forest	215	30.6	32	29.2	2.8	66.1	64.7	-1.4	28.9	28.7	0.2	18.1	22.05	-3.95	108.7	14.6	86.5685	94.1	4.3	25.4	0.5	7.7
145	5	0	1	broadleaf	Tiliaceae	Acer negundo	Ecological welfare forest	212	31.05	32.3	29.8	2.5	68.9	59.3	-9.6	29.8	29.5	0.3	23.1	23.65	-0.55	107.7	11.3	89.5079	96.4	7.1	44.6	0.9	12.8
145	5	0	1	broadleaf	Tiliaceae	Acer negundo	Ecological welfare forest	212	31.05	32.3	29.8	2.5	68.9	59.3	-9.6	29.8	29.5	0.3	24.3	22.9	1.4	107.7	11.3	89.5079	96.4	8.3	34.6	1.9	10.2
145	5	0	1	broadleaf	Leguminoseae	Gleditsia sinensis	Ecological welfare forest	212	31.05	32.3	29.8	2.5	68.9	59.3	-9.6	29.8	29.5	0.3	24.4	23.85	0.55	107.7	11.3	89.5079	96.4	4.3	22	1.1	8.1
145	5	0	1	broadleaf	Leguminoseae	Gleditsia sinensis	Ecological welfare forest	212	31.05	32.3	29.8	2.5	68.9	59.3	-9.6	29.8	29.5	0.3	23.3	25.2	-1.9	107.7	11.3	89.5079	96.4	3.8	17.8	0.2	4.8
146	5	0	1	broadleaf	Rosaseae	Armeniaca vulgaris	Ecological welfare forest	220	31.2	32.8	29.6	3.2	66.1	67.3	1.2	29.6	29.7	-0.1	22.7	22.95	-0.25	106.8	7.2	93.2584	99.6	3.7	27	0.3	26.9
146	5	0	1	broadleaf	Other	Franxinus mandshurica	Ecological welfare forest	220	31.2	32.8	29.6	3.2	66.1	67.3	1.2	29.6	29.7	-0.1	20.2	23.15	-2.95	106.8	7.2	93.2584	99.6	5.8	28.2	1.9	5.1
146	5	0	1	broadleaf	Other	Euonymus spp	Ecological welfare forest	220	31.2	32.8	29.6	3.2	66.1	67.3	1.2	29.6	29.7	-0.1	20.1	21.15	-1.05	106.8	7.2	93.2584	99.6	5.6	34.8	2	16
146	5	0	1	Conifer	Pinaceae	Picea koraiensis	Ecological welfare forest	220	31.2	32.8	29.6	3.2	66.1	67.3	1.2	29.6	29.7	-0.1	15.8	22.9	-7.1	106.8	7.2	93.2584	99.6	4.6	37.8	0.8	7.4
147	5	0	2	broadleaf	Other	Catalpa orata	Ecological welfare forest	217	31.95	34.8	29.1	5.7	58.2	61.7	3.5	31.9	32.7	-0.8	25.3	23.5	1.8	117.8	10.6	91.0017	107.2	3.5	27.2	1.5	5.8
147	5	0	2	broadleaf	Other	Catalpa orata	Ecological welfare forest	217	31.95	34.8	29.1	5.7	58.2	61.7	3.5	31.9	32.7	-0.8	25.3	24.2	1.1	117.8	10.6	91.0017	107.2	5.7	29.2	1.5	8
147	5	0	2	broadleaf	Saliaceae	popular spp	Ecological welfare forest	217	31.95	34.8	29.1	5.7	58.2	61.7	3.5	31.9	32.7	-0.8	23.4	21.5	1.9	117.8	10.6	91.0017	107.2	14.5	93.2	1.5	30.7
147	5	0	2	broadleaf	Saliaceae	popular spp	Ecological welfare forest	217	31.95	34.8	29.1	5.7	58.2	61.7	3.5	31.9	32.7	-0.8	23.1	22.15	0.95	117.8	10.6	91.0017	107.2	11.9	87.2	2	15.4
148	5	0	2	broadleaf	Saliaceae	山Populus spp	Ecological welfare forest	225	33.7	37.3	30.1	7.2	55.4	52.2	-3.2	33.5	34.3	-0.8	22.9	21.75	1.15	116.2	8.1	93.0293	108.1	8.7	43	3	10.2
148	5	0	2	broadleaf	Saliaceae	山Populus spp	Ecological welfare forest	225	33.7	37.3	30.1	7.2	55.4	52.2	-3.2	33.5	34.3	-0.8	22.7	22.25	0.45	116.2	8.1	93.0293	108.1	7.9	24.5	3	5.3
148	5	0	2	broadleaf	Saliaceae	山Populus spp	Ecological welfare forest	225	33.7	37.3	30.1	7.2	55.4	52.2	-3.2	33.5	34.3	-0.8	22.5	22.1	0.4	116.2	8.1	93.0293	108.1	11	52	4.9	16
148	5	0	2	broadleaf	Rosaseae	Armeniaca vulgaris	Ecological welfare forest	225	33.7	37.3	30.1	7.2	55.4	52.2	-3.2	33.5	34.3	-0.8	23.1	24.95	-1.85	116.2	8.1	93.0293	108.1	3.7	13.6	0.1	4.8
149	5	0	2	broadleaf	Saliaceae	popular spp	Ecological welfare forest	225	40.3	44.1	36.5	7.6	36.9	56.6	19.7	38.2	36.9	1.3	22.3	23.35	-1.05	119.3	26.4	77.8709	92.9	4.5	40.4	0.9	5.8
149	5	0	2	broadleaf	Saliaceae	popular spp	Ecological welfare forest	225	40.3	44.1	36.5	7.6	36.9	56.6	19.7	38.2	36.9	1.3	24.9	25.9	-1	119.3	26.4	77.8709	92.9	5.4	43	0.3	11.8
149	5	0	2	broadleaf	Saliaceae	popular spp	Ecological welfare forest	225	40.3	44.1	36.5	7.6	36.9	56.6	19.7	38.2	36.9	1.3	15.7	26	-10.3	119.3	26.4	77.8709	92.9	4	25.1	1.5	11.9
149	5	0	2	broadleaf	Saliaceae	popular spp	Ecological welfare forest	225	40.3	44.1	36.5	7.6	36.9	56.6	19.7	38.2	36.9	1.3	22.2	22.7	-0.5	119.3	26.4	77.8709	92.9	4.2	23.2	1.2	8.3
150	5	0	2	broadleaf	Saliaceae	Salix spp	Ecological welfare forest	227	36	38.9	33.1	5.8	54.8	57.4	2.6	33.6	35.9	-2.3	25.4	26.85	-1.45	118.3	10.5	91.1243	107.8	6.9	35	3.5	16
150	5	0	2	broadleaf	Saliaceae	Salix spp	Ecological welfare forest	227	36	38.9	33.1	5.8	54.8	57.4	2.6	33.6	35.9	-2.3	26.6	28.6	-2	118.3	10.5	91.1243	107.8	4.9	41.6	0.9	9.6
150	5	0	2	broadleaf	Saliaceae	Salix spp	Ecological welfare forest	227	36	38.9	33.1	5.8	54.8	57.4	2.6	33.6	35.9	-2.3	25.7	28.5	-2.8	118.3	10.5	91.1243	107.8	3.9	41	0.4	10
150	5	0	2	broadleaf	Saliaceae	Salix spp	Ecological welfare forest	227	36	38.9	33.1	5.8	54.8	57.4	2.6	33.6	35.9	-2.3	23.1	27.9	-4.8	118.3	10.5	91.1243	107.8	4.1	41.6	2	10.8
151	5	0	2	broadleaf	Rosaseae	Prunus wilsonii	Ecological welfare forest	239	38.15	40.8	35.5	5.3	47.9	51	3.1	25.6	28.2	-2.6	26.8	29.15	-2.35	126	16.9	86.5873	109.1	3.7	16	1.5	5.8
151	5	0	2	broadleaf	Rosaseae	Prunus wilsonii	Ecological welfare forest	239	38.15	40.8	35.5	5.3	47.9	51	3.1	25.6	28.2	-2.6	26.3	26.45	-0.15	126	16.9	86.5873	109.1	5.1	16.6	1.7	3.6
151	5	0	2	broadleaf	Rosaseae	Prunus wilsonii	Ecological welfare forest	239	38.15	40.8	35.5	5.3	47.9	51	3.1	25.6	28.2	-2.6	25.2	27.7	-2.5	126	16.9	86.5873	109.1	3.5	11.6	0.5	5.8
151	5	0	2	broadleaf	Rosaseae	Prunus wilsonii	Ecological welfare forest	239	38.15	40.8	35.5	5.3	47.9	51	3.1	25.6	28.2	-2.6	26.3	26.65	-0.35	126	16.9	86.5873	109.1	3.8	14.4	0.3	5.8
152	5	0	2	broadleaf	Saliaceae	Salix spp	Ecological welfare forest	224	34.45	35.4	33.5	1.9	69.1	67.1	-2	31.3	34.5	-3.2	23.3	28	-4.7	109.7	21.4	80.4923	88.3	6.3	9.3	1	46.1
152	5	0	2	broadleaf	Ulmaceae	Ulmus pumila	Ecological welfare forest	224	34.45	35.4	33.5	1.9	69.1	67.1	-2	31.3	34.5	-3.2	27.7	28.15	-0.45	109.7	21.4	80.4923	88.3	6.7	40.6	1.8	10
152	5	0	2	broadleaf	Ulmaceae	Ulmus pumila	Ecological welfare forest	224	34.45	35.4	33.5	1.9	69.1	67.1	-2	31.3	34.5	-3.2	26.4	28.15	-1.75	109.7	21.4	80.4923	88.3	4.7	23.2	1.9	16
152	5	0	2	broadleaf	Ulmaceae	Ulmus pumila	Ecological welfare forest	224	34.45	35.4	33.5	1.9	69.1	67.1	-2	31.3	34.5	-3.2	27.7	28.4	-0.7	109.7	21.4	80.4923	88.3	4.2	26.3	2	19.2
153	5	0	2	broadleaf	Saliaceae	popular spp	Ecological welfare forest	228	29.55	30.6	28.5	2.1	62.1	64.4	2.3	32.7	32.2	0.5	25.4	25.8	-0.4	94.9	7.8	91.7808	87.1	13.7	136	1.9	64
153	5	0	2	broadleaf	Saliaceae	popular spp	Ecological welfare forest	228	29.55	30.6	28.5	2.1	62.1	64.4	2.3	32.7	32.2	0.5	26.1	26.75	-0.65	94.9	7.8	91.7808	87.1	13.6	155	4	107.5
153	5	0	2	broadleaf	Saliaceae	popular spp	Ecological welfare forest	228	29.55	30.6	28.5	2.1	62.1	64.4	2.3	32.7	32.2	0.5	26.3	26.05	0.25	94.9	7.8	91.7808	87.1	10.9	99	1.9	28.8
153	5	0	2	broadleaf	Saliaceae	popular spp	Ecological welfare forest	228	29.55	30.6	28.5	2.1	62.1	64.4	2.3	32.7	32.2	0.5	24.4	25.65	-1.25	94.9	7.8	91.7808	87.1	11	124.8	2.5	46.1
154	5	0	2	broadleaf	Saliaceae	popular spp	Ecological welfare forest	206	29	29.6	28.4	1.2	66.7	71.5	4.8	31.1	31.7	-0.6	11.4	24.85	-13.45	27.4	5.8	78.8321	21.6	4	8.4	2.2	25.6
154	5	0	2	broadleaf	Saliaceae	Salix spp	Ecological welfare forest	206	29	29.6	28.4	1.2	66.7	71.5	4.8	31.1	31.7	-0.6	22.8	24.6	-1.8	27.4	5.8	78.8321	21.6	12	72.6	0.7	15.4
154	5	0	2	broadleaf	Saliaceae	Salix spp	Ecological welfare forest	206	29	29.6	28.4	1.2	66.7	71.5	4.8	31.1	31.7	-0.6	23.6	25.3	-1.7	27.4	5.8	78.8321	21.6	11	68.2	2.4	51.2
154	5	0	2	broadleaf	Saliaceae	Salix spp	Ecological welfare forest	206	29	29.6	28.4	1.2	66.7	71.5	4.8	31.1	31.7	-0.6	21.4	25	-3.6	27.4	5.8	78.8321	21.6	11.2	78.8	1.9	43.2
155	5	0	2	broadleaf	Rosaseae	Pyurs spp	Ecological welfare forest	222	28.8	29	28.6	0.4	67.3	68.3	1	30.8	30.5	0.3	21.2	24.7	-3.5	98.7	12.7	87.1327	86	3.7	31.4	0.3	4.8
155	5	0	2	broadleaf	Rosaseae	Pyurs spp	Ecological welfare forest	222	28.8	29	28.6	0.4	67.3	68.3	1	30.8	30.5	0.3	20.8	24.7	-3.9	98.7	12.7	87.1327	86	3.4	31.4	0.2	6.5
155	5	0	2	broadleaf	Saliaceae	Salix spp	Ecological welfare forest	222	28.8	29	28.6	0.4	67.3	68.3	1	30.8	30.5	0.3	23	25.35	-2.35	98.7	12.7	87.1327	86	9	71.2	2.1	31.4
155	5	0	2	broadleaf	Saliaceae	Salix spp	Ecological welfare forest	222	28.8	29	28.6	0.4	67.3	68.3	1	30.8	30.5	0.3	25	24.05	0.95	98.7	12.7	87.1327	86	6.9	76	2.1	31.7
156	5	0	2	broadleaf	Other	Catalpa orata	Ecological welfare forest	228	29.2	30.3	28.1	2.2	67.8	70.4	2.6	30	29.6	0.4	24.6	25.5	-0.9	54.5	8.6	84.2202	45.9	3.2	17	1.9	3.8
156	5	0	2	broadleaf	Other	Catalpa orata	Ecological welfare forest	228	29.2	30.3	28.1	2.2	67.8	70.4	2.6	30	29.6	0.4	16.6	24.05	-7.45	54.5	8.6	84.2202	45.9	2.2	13	1.5	5.8
156	5	0	2	broadleaf	Saliaceae	Salix spp	Ecological welfare forest	228	29.2	30.3	28.1	2.2	67.8	70.4	2.6	30	29.6	0.4	25.5	24.85	0.65	54.5	8.6	84.2202	45.9	10.8	47	3.2	19.2
156	5	0	2	broadleaf	Saliaceae	Salix spp	Ecological welfare forest	228	29.2	30.3	28.1	2.2	67.8	70.4	2.6	30	29.6	0.4	24.4	24.35	0.05	54.5	8.6	84.2202	45.9	10.2	65.6	2.5	35.8
157	5	0	3	broadleaf	Saliaceae	popular spp	Ecological welfare forest	220	27.05	27.3	26.8	0.5	75.8	90.4	14.6	28.2	28.5	-0.3	20.3	25.2	-4.9	20.4	6.6	67.6471	13.8	8.1	73.7	4.2	19.2
157	5	0	3	broadleaf	Betulaceae	Betula platyphylla	Ecological welfare forest	220	27.05	27.3	26.8	0.5	75.8	90.4	14.6	28.2	28.5	-0.3	14.5	21.3	-6.8	20.4	6.6	67.6471	13.8	8.6	17.8	3.7	6.3
157	5	0	3	Conifer	Pinaceae	Pinus sylvestrys var mongolica	Ecological welfare forest	220	27.05	27.3	26.8	0.5	75.8	90.4	14.6	28.2	28.5	-0.3	18.3	22.8	-4.5	20.4	6.6	67.6471	13.8	4.1	32.6	1	7.7
157	5	0	3	broadleaf	Rosaseae	Prunus persica	Ecological welfare forest	220	27.05	27.3	26.8	0.5	75.8	90.4	14.6	28.2	28.5	-0.3	15.8	23.85	-8.05	20.4	6.6	67.6471	13.8	4.4	25.4	0.9	7.7
158	5	0	5	broadleaf	Saliaceae	popular spp	Ecological welfare forest	251	28.55	30	27.1	2.9	63.2	68.2	5	25.8	26	-0.2	21.1	23.4	-2.3	94.3	2.8	97.0308	91.5	19	102	3.3	86.4
158	5	0	5	broadleaf	Saliaceae	popular spp	Ecological welfare forest	251	28.55	30	27.1	2.9	63.2	68.2	5	25.8	26	-0.2	21.2	21.7	-0.5	94.3	2.8	97.0308	91.5	3.6	69	12.2	34.6
158	5	0	5	broadleaf	Saliaceae	popular spp	Ecological welfare forest	251	28.55	30	27.1	2.9	63.2	68.2	5	25.8	26	-0.2	20.9	21.55	-0.65	94.3	2.8	97.0308	91.5	13	53.6	1.4	16
158	5	0	5	broadleaf	Ulmaceae	Ulmus pumila	Ecological welfare forest	251	28.55	30	27.1	2.9	63.2	68.2	5	25.8	26	-0.2	21.3	21.25	0.05	94.3	2.8	97.0308	91.5	11	80	0.7	40.3
159	5	0	5	broadleaf	Saliaceae	popular spp	Ecological welfare forest	213	31.05	32.3	29.8	2.5	67.7	71.2	3.5	28	28.2	-0.2	25.8	26.3	-0.5	103.7	16.9	83.703	86.8	8.7	36.6	1.9	10.2
159	5	0	5	broadleaf	Saliaceae	popular spp	Ecological welfare forest	213	31.05	32.3	29.8	2.5	67.7	71.2	3.5	28	28.2	-0.2	22.1	29.65	-7.55	103.7	16.9	83.703	86.8	8.9	36.6	1.4	7.7
159	5	0	5	broadleaf	Rosaseae	Armeniaca vulgaris	Ecological welfare forest	213	31.05	32.3	29.8	2.5	67.7	71.2	3.5	28	28.2	-0.2	19.8	25.55	-5.75	103.7	16.9	83.703	86.8	4.9	14.8	0.3	11.2
159	5	0	5	broadleaf	Rosaseae	Armeniaca vulgaris	Ecological welfare forest	213	31.05	32.3	29.8	2.5	67.7	71.2	3.5	28	28.2	-0.2	21.4	27.6	-6.2	103.7	16.9	83.703	86.8	3.4	14.8	0.3	10.6
160	5	0	5	broadleaf	Saliaceae	popular spp	Ecological welfare forest	220	30.55	32.3	28.8	3.5	56.1	64.3	8.2	36.7	30.3	6.4	24.3	24.95	-0.65	90.3	10.9	87.9291	79.4	17	173	1.65	98.6
160	5	0	5	broadleaf	Saliaceae	popular spp	Ecological welfare forest	220	30.55	32.3	28.8	3.5	56.1	64.3	8.2	36.7	30.3	6.4	24.9	26.85	-1.95	90.3	10.9	87.9291	79.4	7.2	101.6	1.35	35.8
160	5	0	5	broadleaf	Saliaceae	popular spp	Ecological welfare forest	220	30.55	32.3	28.8	3.5	56.1	64.3	8.2	36.7	30.3	6.4	24.2	24.65	-0.45	90.3	10.9	87.9291	79.4	13.5	58.4	1.7	80.6
160	5	0	5	broadleaf	Saliaceae	popular spp	Ecological welfare forest	220	30.55	32.3	28.8	3.5	56.1	64.3	8.2	36.7	30.3	6.4	24.1	25.35	-1.25	90.3	10.9	87.9291	79.4	17.5	160	2	13.9
161	5	0	5	broadleaf	Saliaceae	popular spp	Ecological welfare forest	231	37.35	38.9	35.8	3.1	48.6	52.1	3.5	32.5	32	0.5	24.6	23.65	0.95	104.9	10.2	90.2765	94.7	10	91	0.5	12.8
161	5	0	5	broadleaf	Saliaceae	popular spp	Ecological welfare forest	231	37.35	38.9	35.8	3.1	48.6	52.1	3.5	32.5	32	0.5	22.8	22.7	0.1	104.9	10.2	90.2765	94.7	13.6	60.8	0.5	44.8
161	5	0	5	broadleaf	Saliaceae	popular spp	Ecological welfare forest	231	37.35	38.9	35.8	3.1	48.6	52.1	3.5	32.5	32	0.5	24.1	23.4	0.7	104.9	10.2	90.2765	94.7	11.6	101.8	0.6	35.8
161	5	0	5	broadleaf	Saliaceae	popular spp	Ecological welfare forest	231	37.35	38.9	35.8	3.1	48.6	52.1	3.5	32.5	32	0.5	24.9	23.9	1	104.9	10.2	90.2765	94.7	9.7	134.6	2.4	19.2
162	5	0	5	broadleaf	Saliaceae	popular spp	Ecological welfare forest	271	34.65	36.8	32.5	4.3	45.6	60.6	15	36.2	35.4	0.8	24.2	24.25	-0.05	113.9	4.9	95.698	109	14.1	124	5.7	76.8
162	5	0	5	broadleaf	Saliaceae	popular spp	Ecological welfare forest	271	34.65	36.8	32.5	4.3	45.6	60.6	15	36.2	35.4	0.8	22.5	24.15	-1.65	113.9	4.9	95.698	109	11.9	118	0.2	58.2
162	5	0	5	broadleaf	Saliaceae	popular spp	Ecological welfare forest	271	34.65	36.8	32.5	4.3	45.6	60.6	15	36.2	35.4	0.8	24.2	23.95	0.25	113.9	4.9	95.698	109	12.2	156	3.4	64
162	5	0	5	broadleaf	Saliaceae	popular spp	Ecological welfare forest	271	34.65	36.8	32.5	4.3	45.6	60.6	15	36.2	35.4	0.8	21.1	23.5	-2.4	113.9	4.9	95.698	109	13.9	152	2.2	88.3
163	5	0	5	broadleaf	Other	Franxinus mandshurica	Ecological welfare forest	249	29.65	30.5	28.8	1.7	60.5	66.8	6.3	32	31.7	0.3	24.7	25.6	-0.9	982.4	7.2	99.2671	975.2	3.7	9.5	1.4	4
163	5	0	5	broadleaf	Other	Franxinus mandshurica	Ecological welfare forest	249	29.65	30.5	28.8	1.7	60.5	66.8	6.3	32	31.7	0.3	25.3	25.4	-0.1	982.4	7.2	99.2671	975.2	3.9	6.4	1.4	3.6
163	5	0	5	broadleaf	Other	Franxinus mandshurica	Ecological welfare forest	249	29.65	30.5	28.8	1.7	60.5	66.8	6.3	32	31.7	0.3	25.5	25.6	-0.1	982.4	7.2	99.2671	975.2	4	9	1.5	1.4
163	5	0	5	broadleaf	Other	Franxinus mandshurica	Ecological welfare forest	249	29.65	30.5	28.8	1.7	60.5	66.8	6.3	32	31.7	0.3	27.6	26	1.6	982.4	7.2	99.2671	975.2	3.6	11.2	1.5	1.6
164	5	0	5	broadleaf	Betulaceae	Betula platyphylla	Ecological welfare forest	246	31.25	32.6	29.9	2.7	52.2	58.8	6.6	31.9	32.8	-0.9	27.2	25.7	1.5	91.9	14.2	84.5484	77.7	10	31.5	2.9	7.2
164	5	0	5	broadleaf	Betulaceae	Betula platyphylla	Ecological welfare forest	246	31.25	32.6	29.9	2.7	52.2	58.8	6.6	31.9	32.8	-0.9	27	26.3	0.7	91.9	14.2	84.5484	77.7	10.8	41.4	3.3	7.7
164	5	0	5	broadleaf	Betulaceae	Betula platyphylla	Ecological welfare forest	246	31.25	32.6	29.9	2.7	52.2	58.8	6.6	31.9	32.8	-0.9	25.6	25.6	0	91.9	14.2	84.5484	77.7	8.8	33.8	2.2	12.4
164	5	0	5	broadleaf	Betulaceae	Betula platyphylla	Ecological welfare forest	246	31.25	32.6	29.9	2.7	52.2	58.8	6.6	31.9	32.8	-0.9	25.7	24.5	1.2	91.9	14.2	84.5484	77.7	12	34.6	2.4	6.6
165	5	0	4	broadleaf	Saliaceae	Salix spp	Ecological welfare forest	228	27.4	28	26.8	1.2	58.6	64.9	6.3	30.6	30.4	0.2	21.2	21.75	-0.55	25.9	4.9	81.0811	21	17.5	80.4	4.2	5.8
165	5	0	4	broadleaf	Saliaceae	Salix spp	Ecological welfare forest	228	27.4	28	26.8	1.2	58.6	64.9	6.3	30.6	30.4	0.2	21.6	23.15	-1.55	25.9	4.9	81.0811	21	15	56.2	1.1	19.2
165	5	0	4	broadleaf	Saliaceae	Salix spp	Ecological welfare forest	228	27.4	28	26.8	1.2	58.6	64.9	6.3	30.6	30.4	0.2	21	22.5	-1.5	25.9	4.9	81.0811	21	12	74.4	2.1	7.7
165	5	0	4	broadleaf	Saliaceae	Salix spp	Ecological welfare forest	228	27.4	28	26.8	1.2	58.6	64.9	6.3	30.6	30.4	0.2	20.8	21.6	-0.8	25.9	4.9	81.0811	21	14.9	39.2	4	28
166	5	0	4	broadleaf	Saliaceae	popular spp	Ecological welfare forest	251	30	30.3	29.7	0.6	64.1	64.1	0	29.9	31.1	-1.2	22.7	22.9	-0.2	49.1	13.9	71.6904	35.2	12	89.2	4.5	15.4
166	5	0	4	broadleaf	Saliaceae	popular spp	Ecological welfare forest	251	30	30.3	29.7	0.6	64.1	64.1	0	29.9	31.1	-1.2	22.8	22.35	0.45	49.1	13.9	71.6904	35.2	11.9	65	1.3	12.8
166	5	0	4	broadleaf	Saliaceae	popular spp	Ecological welfare forest	251	30	30.3	29.7	0.6	64.1	64.1	0	29.9	31.1	-1.2	23.2	23.65	-0.45	49.1	13.9	71.6904	35.2	13.6	64.8	5.3	7.7
166	5	0	4	broadleaf	Saliaceae	popular spp	Ecological welfare forest	251	30	30.3	29.7	0.6	64.1	64.1	0	29.9	31.1	-1.2	22.5	23.25	-0.75	49.1	13.9	71.6904	35.2	12	67	5.1	7.4
167	5	0	4	broadleaf	Saliaceae	popular spp	Ecological welfare forest	234	32.3	33.5	31.1	2.4	54.2	56.4	2.2	29.9	30.7	-0.8	24.6	24.85	-0.25	96.6	5.1	94.7205	91.5	11	24.8	3.3	11.2
167	5	0	4	broadleaf	Saliaceae	popular spp	Ecological welfare forest	234	32.3	33.5	31.1	2.4	54.2	56.4	2.2	29.9	30.7	-0.8	24	25.1	-1.1	96.6	5.1	94.7205	91.5	11.7	62.2	3.3	22.4
167	5	0	4	broadleaf	Saliaceae	Salix spp	Ecological welfare forest	234	32.3	33.5	31.1	2.4	54.2	56.4	2.2	29.9	30.7	-0.8	25.4	24.25	1.15	96.6	5.1	94.7205	91.5	5	13.2	3.4	4.9
167	5	0	4	broadleaf	Saliaceae	Salix spp	Ecological welfare forest	234	32.3	33.5	31.1	2.4	54.2	56.4	2.2	29.9	30.7	-0.8	21.5	24.95	-3.45	96.6	5.1	94.7205	91.5	3.8	14.2	3.3	2.6
168	5	0	1	broadleaf	Saliaceae	Salix spp	Ecological welfare forest	248	30.2	32.1	28.3	3.8	56.9	66.8	9.9	30.4	30.2	0.2	20.1	21.95	-1.85	80.3	4.8	94.0224	75.5	11.2	71.9	5.3	16
168	5	0	1	broadleaf	Saliaceae	Salix spp	Ecological welfare forest	248	30.2	32.1	28.3	3.8	56.9	66.8	9.9	30.4	30.2	0.2	25.2	22.8	2.4	80.3	4.8	94.0224	75.5	13.9	59.3	6	5.8
168	5	0	1	Conifer	Pinaceae	Pinus tabuliformis var. mukdensis	Ecological welfare forest	248	30.2	32.1	28.3	3.8	56.9	66.8	9.9	30.4	30.2	0.2	24.7	25.75	-1.05	80.3	4.8	94.0224	75.5	9.5	62.4	2.2	10.2
168	5	0	1	Conifer	Pinaceae	Pinus tabuliformis var. mukdensis	Ecological welfare forest	248	30.2	32.1	28.3	3.8	56.9	66.8	9.9	30.4	30.2	0.2	23.6	23.6	0	80.3	4.8	94.0224	75.5	10.8	100.2	3.4	48.2
169	5	0	1	broadleaf	Saliaceae	popular spp	Ecological welfare forest	244	31.15	32.8	29.5	3.3	47.9	47	-0.9	30.8	29.9	0.9	22.3	24.55	-2.25	92.1	7.8	91.5309	84.3	12.3	102.7	1.6	5.8
170	5	0	1	broadleaf	Saliaceae	popular spp	Ecological welfare forest	245	31.15	32.8	29.5	3.3	47.9	47	-0.9	30.8	29.9	0.9	24.8	24.5	0.3	92.1	7.8	91.5309	84.3	18	103.8	1.3	48
170	5	0	1	broadleaf	Saliaceae	popular spp	Ecological welfare forest	249	27.5	28.4	26.6	1.8	52.5	59.6	7.1	29.3	29.6	-0.3	24	23.6	0.4	40.8	5.7	86.0294	35.1	15.6	110.4	1	61.4
170	5	0	1	broadleaf	Saliaceae	popular spp	Ecological welfare forest	249	27.5	28.4	26.6	1.8	52.5	59.6	7.1	29.3	29.6	-0.3	22.6	24.7	-2.1	40.8	5.7	86.0294	35.1	10.8	220	0.2	33.8
170	5	0	1	broadleaf	Saliaceae	popular spp	Ecological welfare forest	249	27.5	28.4	26.6	1.8	52.5	59.6	7.1	29.3	29.6	-0.3	21.5	24.6	-3.1	40.8	5.7	86.0294	35.1	12.3	162	1.5	39.2
170	5	0	1	broadleaf	Saliaceae	popular spp	Ecological welfare forest	249	27.5	28.4	26.6	1.8	52.5	59.6	7.1	29.3	29.6	-0.3	22.6	22.55	0.05	40.8	5.7	86.0294	35.1	16.5	165.4	1.7	43.1
171	5	0	4	broadleaf	Saliaceae	popular spp	Ecological welfare forest	246	31.15	32.8	29.5	3.3	47.9	47	-0.9	30.8	29.9	0.9	23.4	25	-1.6	92.1	7.8	91.5309	84.3	13	74.2	0.3	8.4
171	5	0	4	broadleaf	Saliaceae	popular spp	Ecological welfare forest	239	27.55	28.3	26.8	1.5	50.1	50.2	0.1	28.8	28.4	0.4	22.5	23.75	-1.25	18.8	1.6	91.4894	17.2	10.2	127	0.3	34.4
171	5	0	4	broadleaf	Saliaceae	popular spp	Ecological welfare forest	239	27.55	28.3	26.8	1.5	50.1	50.2	0.1	28.8	28.4	0.4	23.9	24.9	-1	18.8	1.6	91.4894	17.2	13.8	216	0.6	123.2
171	5	0	4	broadleaf	Saliaceae	popular spp	Ecological welfare forest	239	27.55	28.3	26.8	1.5	50.1	50.2	0.1	28.8	28.4	0.4	20.3	24.35	-4.05	18.8	1.6	91.4894	17.2	17.5	13.2	1.7	50.7
171	5	0	4	broadleaf	Saliaceae	popular spp	Ecological welfare forest	239	27.55	28.3	26.8	1.5	50.1	50.2	0.1	28.8	28.4	0.4	21.8	23.2	-1.4	18.8	1.6	91.4894	17.2	13.9	230	1.7	66.4
172	5	0	4	broadleaf	Saliaceae	popular spp	Ecological welfare forest	247	31.15	32.8	29.5	3.3	47.9	47	-0.9	30.8	29.9	0.9	23.2	24.65	-1.45	92.1	7.8	91.5309	84.3	11	113.4	0.5	8
172	5	0	4	broadleaf	Saliaceae	popular spp	Ecological welfare forest	220	26.8	28.1	25.5	2.6	62.2	67.9	5.7	26.8	25.7	1.1	18.9	21.4	-2.5	31.8	9.1	71.3836	22.7	15.5	92.8	9.5	29.7
172	5	0	4	broadleaf	Saliaceae	popular spp	Ecological welfare forest	220	26.8	28.1	25.5	2.6	62.2	67.9	5.7	26.8	25.7	1.1	20.8	21	-0.2	31.8	9.1	71.3836	22.7	17.8	73.6	11	14.4
172	5	0	4	broadleaf	Saliaceae	Salix spp	Ecological welfare forest	220	26.8	28.1	25.5	2.6	62.2	67.9	5.7	26.8	25.7	1.1	20.9	22.7	-1.8	31.8	9.1	71.3836	22.7	13	46	7	14
172	5	0	4	broadleaf	Saliaceae	Salix spp	Ecological welfare forest	220	26.8	28.1	25.5	2.6	62.2	67.9	5.7	26.8	25.7	1.1	22.9	19.25	3.65	31.8	9.1	71.3836	22.7	12.3	44	2	2.4
173	5	0	4	broadleaf	Saliaceae	popular spp	Ecological welfare forest	243	29.2	31.1	27.3	3.8	43.1	51.7	8.6	28.9	28.3	0.6	23	24.3	-1.3	64.6	9.6	85.1393	55	14	119	1.75	51.2
173	5	0	4	broadleaf	Saliaceae	popular spp	Ecological welfare forest	243	29.2	31.1	27.3	3.8	43.1	51.7	8.6	28.9	28.3	0.6	24.6	24	0.6	64.6	9.6	85.1393	55	16.1	133	2.7	46.1
173	5	0	4	broadleaf	Saliaceae	popular spp	Ecological welfare forest	243	29.2	31.1	27.3	3.8	43.1	51.7	8.6	28.9	28.3	0.6	22.5	24.85	-2.35	64.6	9.6	85.1393	55	16	125	2.5	51.2
173	5	0	4	broadleaf	Saliaceae	popular spp	Ecological welfare forest	243	29.2	31.1	27.3	3.8	43.1	51.7	8.6	28.9	28.3	0.6	23.5	24.3	-0.8	64.6	9.6	85.1393	55	12.3	97.6	3.3	56
174	5	0	4	broadleaf	Saliaceae	popular spp	Ecological welfare forest	259	32.1	35.6	28.6	7	42.4	51.6	9.2	31.1	31.3	-0.2	18.9	19.15	-0.25	62.2	11.3	81.8328	50.9	10.4	79.4	1.5	18.9
174	5	0	4	broadleaf	Saliaceae	popular spp	Ecological welfare forest	259	32.1	35.6	28.6	7	42.4	51.6	9.2	31.1	31.3	-0.2	13.3	21.6	-8.3	62.2	11.3	81.8328	50.9	13	84.4	5.4	18.5
174	5	0	4	broadleaf	Saliaceae	popular spp	Ecological welfare forest	259	32.1	35.6	28.6	7	42.4	51.6	9.2	31.1	31.3	-0.2	17.2	20	-2.8	62.2	11.3	81.8328	50.9	14.5	117	7	52
174	5	0	4	broadleaf	Saliaceae	popular spp	Ecological welfare forest	259	32.1	35.6	28.6	7	42.4	51.6	9.2	31.1	31.3	-0.2	19.4	20.45	-1.05	62.2	11.3	81.8328	50.9	12	68.8	1.8	28
175	5	0	4	broadleaf	Saliaceae	popular spp	Ecological welfare forest	233	32.05	35	29.1	5.9	40.6	46.8	6.2	30.8	31.9	-1.1	21.5	23.6	-2.1	66.5	7.4	88.8722	59.1	15.5	78	5.2	12
175	5	0	4	broadleaf	Saliaceae	popular spp	Ecological welfare forest	233	32.05	35	29.1	5.9	40.6	46.8	6.2	30.8	31.9	-1.1	21	21.25	-0.25	66.5	7.4	88.8722	59.1	16.9	99	4.7	11.4
175	5	0	4	Conifer	Pinaceae	Picea koraiensis	Ecological welfare forest	233	32.05	35	29.1	5.9	40.6	46.8	6.2	30.8	31.9	-1.1	21.3	21.9	-0.6	66.5	7.4	88.8722	59.1	7.8	63.8	2.2	31.9
175	5	0	4	Conifer	Pinaceae	Picea koraiensis	Ecological welfare forest	233	32.05	35	29.1	5.9	40.6	46.8	6.2	30.8	31.9	-1.1	22.1	22.1	0	66.5	7.4	88.8722	59.1	8.8	70	3.3	18.5
176	5	0	4	broadleaf	Saliaceae	popular spp	Ecological welfare forest	249	29.3	30.1	28.5	1.6	48	51.5	3.5	31.3	30.6	0.7	17.9	19.4	-1.5	46.6	6.1	86.9099	40.5	13	136	2	27.4
176	5	0	4	broadleaf	Saliaceae	popular spp	Ecological welfare forest	249	29.3	30.1	28.5	1.6	48	51.5	3.5	31.3	30.6	0.7	17.4	18.05	-0.65	46.6	6.1	86.9099	40.5	11.7	101.2	1.7	42
176	5	0	4	broadleaf	Saliaceae	popular spp	Ecological welfare forest	249	29.3	30.1	28.5	1.6	48	51.5	3.5	31.3	30.6	0.7	19.1	19	0.1	46.6	6.1	86.9099	40.5	8.6	79.4	2.3	38.4
176	5	0	4	broadleaf	Saliaceae	popular spp	Ecological welfare forest	249	29.3	30.1	28.5	1.6	48	51.5	3.5	31.3	30.6	0.7	18.6	19.25	-0.65	46.6	6.1	86.9099	40.5	13	115.2	7.9	25.6
177	5	0	4	broadleaf	Saliaceae	popular spp	Ecological welfare forest	243	30.9	32.8	29	3.8	51.3	52.6	1.3	32	31.5	0.5	22.9	22.9	0	43.7	5.3	87.8719	38.4	8.7	29.2	1.1	10.6
177	5	0	4	broadleaf	Saliaceae	popular spp	Ecological welfare forest	243	30.9	32.8	29	3.8	51.3	52.6	1.3	32	31.5	0.5	22.3	22.05	0.25	43.7	5.3	87.8719	38.4	10	35.6	1.8	7.7
177	5	0	4	Conifer	Pinaceae	Pinus sylvestrys var mongolica	Ecological welfare forest	243	30.9	32.8	29	3.8	51.3	52.6	1.3	32	31.5	0.5	16.4	23.55	-7.15	43.7	5.3	87.8719	38.4	3.9	23.6	0.5	5.5
177	5	0	4	Conifer	Pinaceae	Pinus sylvestrys var mongolica	Ecological welfare forest	243	30.9	32.8	29	3.8	51.3	52.6	1.3	32	31.5	0.5	22.5	23.85	-1.35	43.7	5.3	87.8719	38.4	3	15.6	1.4	5.4
185	2	24	3	Conifer	Pinaceae	Larix spp	Landscape forest	245	23.95	24.6	23.3	1.3	69.4	73.4	4	24.5	24.3	0.2	18.7	18.45	0.25	16.8	3.2	80.9524	13.6	13.9	78.2	3.6	70.4
185	2	24	3	broadleaf	Leguminoseae	Albizia kalkora	Landscape forest	245	23.95	24.6	23.3	1.3	69.4	73.4	4	24.5	24.3	0.2	18.1	17.85	0.25	16.8	3.2	80.9524	13.6	9.5	75.4	6.8	13.4
185	2	24	3	broadleaf	Leguminoseae	Albizia kalkora	Landscape forest	245	23.95	24.6	23.3	1.3	69.4	73.4	4	24.5	24.3	0.2	17.9	17.35	0.55	16.8	3.2	80.9524	13.6	9	104.5	6.8	16.8
186	2	24	3	Conifer	Pinaceae	Pinus tabuliformis var. mukdensis	Landscape forest	224	25.15	26	24.3	1.7	68.2	70.3	2.1	25	24.7	0.3	22	20.8	1.2	41.1	5.9	85.6448	35.2	10	116.2	1.65	17.3
186	2	24	3	Conifer	Pinaceae	Pinus tabuliformis var. mukdensis	Landscape forest	224	25.15	26	24.3	1.7	68.2	70.3	2.1	25	24.7	0.3	21.2	18.9	2.3	41.1	5.9	85.6448	35.2	10.4	38	3.2	62.1
186	2	24	3	Conifer	Pinaceae	Pinus tabuliformis var. mukdensis	Landscape forest	224	25.15	26	24.3	1.7	68.2	70.3	2.1	25	24.7	0.3	21.7	20.25	1.45	41.1	5.9	85.6448	35.2	11	69	6.8	23
186	2	24	3	Conifer	Pinaceae	Larix spp	Landscape forest	224	25.15	26	24.3	1.7	68.2	70.3	2.1	25	24.7	0.3	22.9	21	1.9	41.1	5.9	85.6448	35.2	12	83.6	5.1	15.4
187	2	24	3	broadleaf	Juglaceae	Quercus mongolica	Landscape forest	241	25.05	26.7	23.4	3.3	63.6	64.5	0.9	25.8	24.7	1.1	20.5	19.25	1.25	25.3	1.7	93.2806	23.6	8.9	59.4	2.2	16
187	2	24	3	broadleaf	Tiliaceae	Acer ginnala	Landscape forest	241	25.05	26.7	23.4	3.3	63.6	64.5	0.9	25.8	24.7	1.1	20.1	19.5	0.6	25.3	1.7	93.2806	23.6	6.4	28.1	0	30.7
187	2	24	3	broadleaf	Rosaseae	Prunus maackii	Landscape forest	241	25.05	26.7	23.4	3.3	63.6	64.5	0.9	25.8	24.7	1.1	20.7	19.9	0.8	25.3	1.7	93.2806	23.6	5.6	29	1.35	6.4
187	2	24	3	broadleaf	Rosaseae	Armeniaca vulgaris	Landscape forest	241	25.05	26.7	23.4	3.3	63.6	64.5	0.9	25.8	24.7	1.1	19.2	21	-1.8	25.3	1.7	93.2806	23.6	4.8	26.2	0.52	15.4
188	2	24	3	Conifer	Pinaceae	Pinus banksian	Landscape forest	233	26.35	27.6	25.1	2.5	64.6	64.2	-0.4	27.7	27.2	0.5	22.4	23.45	-1.05	23.6	0.8	96.6102	22.8	7	53.8	1.5	41.6
188	2	24	3	Conifer	Pinaceae	Pinus banksian	Landscape forest	233	26.35	27.6	25.1	2.5	64.6	64.2	-0.4	27.7	27.2	0.5	20.4	22.85	-2.45	23.6	0.8	96.6102	22.8	6	50	1.6	25
188	2	24	3	broadleaf	Other	Phellodendron amurense	Landscape forest	233	26.35	27.6	25.1	2.5	64.6	64.2	-0.4	27.7	27.2	0.5	22.3	21.5	0.8	23.6	0.8	96.6102	22.8	5	54.6	0.5	39.4
188	2	24	3	broadleaf	Tiliaceae	Acer mono	Landscape forest	233	26.35	27.6	25.1	2.5	64.6	64.2	-0.4	27.7	27.2	0.5	22.4	21.9	0.5	23.6	0.8	96.6102	22.8	8.2	72.6	2.3	39.2
189	2	24	3	Conifer	Pinaceae	Picea koraiensis	Landscape forest	228	26.1	26.7	25.5	1.2	51.5	59.7	8.2	27.8	27.6	0.2	23.1	21.8	1.3	37.5	1.7	95.4667	35.8	12	66.4	2.5	42.2
189	2	24	3	Conifer	Pinaceae	Larix spp	Landscape forest	228	26.1	26.7	25.5	1.2	51.5	59.7	8.2	27.8	27.6	0.2	25.3	24.45	0.85	37.5	1.7	95.4667	35.8	12.3	63.7	5	52
189	2	24	3	Conifer	Pinaceae	Larix spp	Landscape forest	228	26.1	26.7	25.5	1.2	51.5	59.7	8.2	27.8	27.6	0.2	24.4	23.1	1.3	37.5	1.7	95.4667	35.8	13.5	87.5	4.5	30.7
189	2	24	3	broadleaf	Rosaseae	Malus baccata	Landscape forest	228	26.1	26.7	25.5	1.2	51.5	59.7	8.2	27.8	27.6	0.2	22.8	21.8	1	37.5	1.7	95.4667	35.8	14	66.4	1.8	153.9
190	2	24	3	Conifer	Pinaceae	Pinus sylvestrys var mongolica	Affiliated forest	236	25.75	26.3	25.2	1.1	57.1	58.9	1.8	26.3	26.4	-0.1	22.4	21.4	1	11.9	0.5	95.7983	11.4	10.9	71	8.5	30.7
191	5	0	5	broadleaf	Ulmaceae	Ulmus pumila	Landscape forest	237	25.75	26.3	25.2	1.1	57.1	58.9	1.8	26.3	26.4	-0.1	22	20.7	1.3	11.9	0.5	95.7983	11.4	14	129.2	3.6	51.2
191	5	0	5	Conifer	Pinaceae	Pinus spp	Landscape forest	256	25.5	27.2	23.8	3.4	62.4	68.4	6	25.2	26.1	-0.9	18.4	18.3	0.1	17.1	3.6	78.9474	13.5	12.4	101.8	5.2	76.8
191	5	0	5	Conifer	Pinaceae	Pinus spp	Landscape forest	256	25.5	27.2	23.8	3.4	62.4	68.4	6	25.2	26.1	-0.9	17.9	17.25	0.65	17.1	3.6	78.9474	13.5	12.5	81.6	9.4	28.8
191	5	0	5	Conifer	Pinaceae	Pinus spp	Landscape forest	256	25.5	27.2	23.8	3.4	62.4	68.4	6	25.2	26.1	-0.9	19.1	17.7	1.4	17.1	3.6	78.9474	13.5	11	89.8	7.2	10.2
191	5	0	5	Conifer	Pinaceae	Pinus spp	Landscape forest	256	25.5	27.2	23.8	3.4	62.4	68.4	6	25.2	26.1	-0.9	19.1	18.5	0.6	17.1	3.6	78.9474	13.5	13.5	112.6	6.9	20
192	5	0	5	Conifer	Pinaceae	Abies spp	Landscape forest	238	25.75	26.3	25.2	1.1	57.1	58.9	1.8	26.3	26.4	-0.1	23.1	21.6	1.5	11.9	0.5	95.7983	11.4	11.9	95.4	1.9	15.8
192	5	0	5	Conifer	Pinaceae	Pinus tabuliformis var. mukdensis	Landscape forest	226	25.05	25.5	24.6	0.9	68.1	74.7	6.6	25.7	25.9	-0.2	23.2	22.85	0.35	14.7	2.6	82.3129	12.1	14	58.6	8.4	37.5
192	5	0	5	Conifer	Pinaceae	Pinus tabuliformis var. mukdensis	Landscape forest	226	25.05	25.5	24.6	0.9	68.1	74.7	6.6	25.7	25.9	-0.2	22.2	21	1.2	14.7	2.6	82.3129	12.1	11.7	91.4	3.8	46.8
192	5	0	5	Conifer	Pinaceae	Pinus tabuliformis var. mukdensis	Landscape forest	226	25.05	25.5	24.6	0.9	68.1	74.7	6.6	25.7	25.9	-0.2	21	22.3	-1.3	14.7	2.6	82.3129	12.1	8.4	91.6	6.2	32.5
192	5	0	5	Conifer	Pinaceae	Pinus tabuliformis var. mukdensis	Landscape forest	226	25.05	25.5	24.6	0.9	68.1	74.7	6.6	25.7	25.9	-0.2	22.5	21.75	0.75	14.7	2.6	82.3129	12.1	10.4	22.1	8.2	50
193	5	0	5	broadleaf	Other	Phellodendron amurense	Landscape forest	239	25.75	26.3	25.2	1.1	57.1	58.9	1.8	26.3	26.4	-0.1	21.4	20.9	0.5	11.9	0.5	95.7983	11.4	6.8	15	1.8	24.5
193	5	0	5	Conifer	Pinaceae	Larix spp	Landscape forest	309	29.45	31.8	27.1	4.7	53.5	57.7	4.2	26.5	29.2	-2.7	16.6	21.45	-4.85	48.6	1.4	97.1193	47.2	8.5	79.8	5	10.2
193	5	0	5	Conifer	Pinaceae	Larix spp	Landscape forest	309	29.45	31.8	27.1	4.7	53.5	57.7	4.2	26.5	29.2	-2.7	19.3	20.05	-0.75	48.6	1.4	97.1193	47.2	11.5	80.5	4.5	10.2
193	5	0	5	broadleaf	Juglaceae	Quercus wutaishansea	Landscape forest	309	29.45	31.8	27.1	4.7	53.5	57.7	4.2	26.5	29.2	-2.7	21,5	20.35	#VALUE!	48.6	1.4	97.1193	47.2	5	54.5	1.75	16
193	5	0	5	broadleaf	Juglaceae	Quercus wutaishansea	Landscape forest	309	29.45	31.8	27.1	4.7	53.5	57.7	4.2	26.5	29.2	-2.7	21.6	20.25	1.35	48.6	1.4	97.1193	47.2	9.5	40.5	3	14.6
194	5	0	5	Conifer	Pinaceae	Pinus sylvestrys var mongolica	Landscape forest	280	30.85	33.5	28.2	5.3	48.9	59.7	10.8	27.5	28.3	-0.8	23.1	20.9	2.2	54.4	1.7	96.875	52.7	15.6	89	11.2	10.2
194	5	0	5	Conifer	Pinaceae	Pinus sylvestrys var mongolica	Landscape forest	280	30.85	33.5	28.2	5.3	48.9	59.7	10.8	27.5	28.3	-0.8	20.1	20.95	-0.85	54.4	1.7	96.875	52.7	15.4	86.8	11.6	15.4
194	5	0	5	Conifer	Pinaceae	Pinus sylvestrys var mongolica	Landscape forest	280	30.85	33.5	28.2	5.3	48.9	59.7	10.8	27.5	28.3	-0.8	20.5	21.15	-0.65	54.4	1.7	96.875	52.7	15.4	81.4	7.9	9.6
194	5	0	5	Conifer	Pinaceae	Pinus sylvestrys var mongolica	Landscape forest	280	30.85	33.5	28.2	5.3	48.9	59.7	10.8	27.5	28.3	-0.8	20.3	20.25	0.05	54.4	1.7	96.875	52.7	15.8	80.4	11.6	7.7
195	5	0	5	Conifer	Pinaceae	Pinus sylvestrys var mongolica	Landscape forest	248	29.4	32.3	26.5	5.8	56.1	64.8	8.7	28.3	29.5	-1.2	21.6	22	-0.4	53.9	4.1	92.3933	49.8	15.7	89	10.9	7.7
195	5	0	5	Conifer	Pinaceae	Pinus sylvestrys var mongolica	Landscape forest	248	29.4	32.3	26.5	5.8	56.1	64.8	8.7	28.3	29.5	-1.2	21.5	21.7	-0.2	53.9	4.1	92.3933	49.8	16.2	82.6	11.3	18
195	5	0	5	Conifer	Pinaceae	Pinus sylvestrys var mongolica	Landscape forest	248	29.4	32.3	26.5	5.8	56.1	64.8	8.7	28.3	29.5	-1.2	22.1	21	1.1	53.9	4.1	92.3933	49.8	16.7	92.2	11.2	12.8
195	5	0	5	Conifer	Pinaceae	Pinus sylvestrys var mongolica	Landscape forest	248	29.4	32.3	26.5	5.8	56.1	64.8	8.7	28.3	29.5	-1.2	21.8	20.2	1.6	53.9	4.1	92.3933	49.8	18.4	96.4	13.1	22.4
196	5	0	5	broadleaf	Saliaceae	popular spp	Landscape forest	259	29.95	32	27.9	4.1	58.3	60.1	1.8	29.4	60.1	-30.7	20.7	22.2	-1.5	48.6	3.7	92.3868	44.9	22.3	95.4	15.2	25.2
196	5	0	5	broadleaf	Saliaceae	popular spp	Landscape forest	259	29.95	32	27.9	4.1	58.3	60.1	1.8	29.4	60.1	-30.7	21.1	21.95	-0.85	48.6	3.7	92.3868	44.9	22.5	92.2	9.8	28.8
196	5	0	5	Conifer	Pinaceae	Pinus sylvestrys var mongolica	Landscape forest	259	29.95	32	27.9	4.1	58.3	60.1	1.8	29.4	60.1	-30.7	23.6	21.85	1.75	48.6	3.7	92.3868	44.9	9.2	45.6	2.8	10
196	5	0	5	Conifer	Pinaceae	Pinus sylvestrys var mongolica	Landscape forest	259	29.95	32	27.9	4.1	58.3	60.1	1.8	29.4	60.1	-30.7	23.2	22.1	1.1	48.6	3.7	92.3868	44.9	9.2	35.2	2	10.2
197	5	0	5	Conifer	Pinaceae	Pinus tabuliformis var. mukdensis	Landscape forest	306	28.75	30.2	27.3	2.9	53.9	56.5	2.6	29.5	29.8	-0.3	21.6	22.15	-0.55	22.8	4.6	79.8246	18.2	17.5	75	11.3	23
197	5	0	5	Conifer	Pinaceae	Pinus tabuliformis var. mukdensis	Landscape forest	306	28.75	30.2	27.3	2.9	53.9	56.5	2.6	29.5	29.8	-0.3	23.6	23.65	-0.05	22.8	4.6	79.8246	18.2	17.4	51.3	9.8	15.4
197	5	0	5	Conifer	Pinaceae	Larix spp	Landscape forest	306	28.75	30.2	27.3	2.9	53.9	56.5	2.6	29.5	29.8	-0.3	24.7	24.55	0.15	22.8	4.6	79.8246	18.2	17.4	61	6.5	57.6
197	5	0	5	Conifer	Pinaceae	Larix spp	Landscape forest	306	28.75	30.2	27.3	2.9	53.9	56.5	2.6	29.5	29.8	-0.3	23	21.8	1.2	22.8	4.6	79.8246	18.2	18.4	52.6	10.3	12.8
